# Supplementary material for: 3-Chloro-N-(3-methyl­phen­yl)benzamide
Source: Acta Crystallogr Sect E Struct Rep Online. 2011 Nov 12;67(Pt 12):o3277. doi: 10.1107/S1600536811047271 (PMC3238934; doi:10.1107/S1600536811047271)
Supplement: Supplementary file 2 [file e-67-o3277-Isup2.hkl]

# 
# h,k,l, Fc-squared, Fo-squared, sigma(Fo-squared) and status flag 
# 
data_I
_shelx_title ' ' 
_shelx_refln_list_code          4 
_shelx_F_calc_maximum      269.18 
_exptl_crystal_F_000      1024.00 
_reflns_d_resolution_high  0.7209 
 
loop_ 
 _symmetry_equiv_pos_as_xyz 
 'x, y, z' 
 '-x+1/2, -y+1/2, z+1/2' 
 'x+1/2, -y+1/2, -z' 
 '-x, y, -z+1/2' 
 '-x, -y, -z' 
 'x-1/2, y-1/2, -z-1/2' 
 '-x-1/2, y-1/2, z' 
 'x, -y, z-1/2' 
 
_cell_length_a     9.4032 
_cell_length_b    10.0963 
_cell_length_c    25.9904 
_cell_angle_alpha  90.000 
_cell_angle_beta   90.000 
_cell_angle_gamma  90.000 
 
_shelx_F_squared_multiplier     1.000 
 
loop_ 
 _refln_index_h 
 _refln_index_k 
 _refln_index_l 
 _refln_F_squared_calc 
 _refln_F_squared_meas 
 _refln_F_squared_sigma 
 _refln_observed_status 
   2   0   0    37761.61    38713.93    211.59 o 
   4   0   0     4831.37     4937.84     50.84 o 
   6   0   0      117.45      132.02     10.35 o 
   8   0   0      456.93      537.73     26.15 o 
  10   0   0       50.24       32.09     14.68 o 
  12   0   0       21.84       62.87     32.23 o 
   1   1   0     2734.21     2793.19     31.19 o 
   3   1   0    16732.40    17041.33     53.20 o 
   5   1   0       17.89       65.23      5.83 o 
   7   1   0       33.35       34.50      3.75 o 
   9   1   0       19.71       22.49      4.66 o 
  11   1   0        0.09       -6.97     10.01 o 
   0   2   0    72458.24    75002.19    581.20 o 
   2   2   0    10710.61    11870.02     93.42 o 
   4   2   0       79.00       58.51      3.91 o 
   6   2   0      268.60      291.12      9.62 o 
   8   2   0       48.36       27.98      5.28 o 
  10   2   0       14.58       26.12      9.04 o 
  12   2   0        7.18       55.08     37.20 o 
   1   3   0     3905.67     4135.89     43.02 o 
   3   3   0      485.07      402.60     12.04 o 
   5   3   0      361.39      381.26     10.83 o 
   7   3   0      434.66      457.83     15.45 o 
   9   3   0       17.48       13.18      5.43 o 
  11   3   0        4.17       13.44     10.86 o 
   0   4   0    15985.91    16609.86    141.08 o 
   2   4   0        1.15        2.78      2.22 o 
   4   4   0      591.28      710.19     17.28 o 
   6   4   0       31.33       50.17      4.62 o 
   8   4   0       50.26       56.24      6.57 o 
  10   4   0       11.49       24.23      9.12 o 
   1   5   0        4.24        2.86      2.97 o 
   3   5   0      582.52      524.29     18.43 o 
   5   5   0       11.79       13.26      3.60 o 
   7   5   0      120.70      123.88     10.39 o 
   9   5   0       13.91       14.24     11.53 o 
  11   5   0        9.53       36.43     18.43 o 
   0   6   0      644.45      713.39     26.66 o 
   2   6   0       30.61       48.64      6.11 o 
   4   6   0        7.62       11.90      4.58 o 
   6   6   0       34.08       39.24      6.35 o 
   8   6   0        5.07       -0.97      6.21 o 
  10   6   0       10.00        3.42     14.31 o 
   1   7   0      313.38      312.73     14.67 o 
   3   7   0     1444.73     1337.01     53.71 o 
   5   7   0      293.03      282.10     16.81 o 
   7   7   0        7.09       10.31      6.03 o 
   9   7   0        2.13      -14.90     14.90 o 
   0   8   0      372.68      435.94     36.09 o 
   2   8   0      267.57      286.36     15.98 o 
   4   8   0      158.36      162.84     15.80 o 
   6   8   0        0.09        3.18      5.64 o 
   8   8   0        0.19       10.22     10.08 o 
   1   9   0        3.55        4.45      7.01 o 
   3   9   0      729.94      700.63     26.24 o 
   5   9   0       12.95       15.59      8.50 o 
   7   9   0        5.50        1.42     13.70 o 
   9   9   0        3.68       60.43     39.61 o 
   0  10   0      883.39      939.55     50.36 o 
   2  10   0     1067.26     1197.78     48.85 o 
   4  10   0      125.70      122.72     19.61 o 
   6  10   0        5.10       20.58     11.28 o 
   8  10   0        0.31      -19.24     25.57 o 
   1  11   0        6.09       18.07      8.47 o 
   3  11   0        3.65      -12.17     13.45 o 
   5  11   0        3.80       -4.34     11.77 o 
   7  11   0        0.23       42.24     22.76 o 
   0  12   0      200.77      216.20     80.26 o 
   2  12   0       59.47       72.05     16.66 o 
   4  12   0        0.12       38.29     46.41 o 
   6  12   0        0.64      -32.56     36.27 o 
   1  13   0       27.30       40.16     15.11 o 
   3  13   0        1.49       19.24     11.64 o 
   1   1   1      109.16      109.48      3.53 o 
   2   1   1      698.54      832.37      9.66 o 
   3   1   1     1995.81     2063.20     13.48 o 
   4   1   1     6895.35     6919.75     32.23 o 
   5   1   1     1322.99     1371.56     12.87 o 
   6   1   1        0.37       19.38      2.29 o 
   7   1   1        1.64        1.69      2.01 o 
   8   1   1        0.72        4.72      2.55 o 
   9   1   1        0.93       -1.67      3.22 o 
  10   1   1        1.25        8.23      5.44 o 
  11   1   1        0.09        2.31      8.55 o 
  12   1   1        0.91       26.30     17.93 o 
   0   2   1     1808.92     2474.20     23.07 o 
   1   2   1     1478.04     1281.60     14.33 o 
   2   2   1    26640.01    28865.94    162.71 o 
   3   2   1      211.04      163.45      4.14 o 
   4   2   1        4.57       11.23      1.59 o 
   5   2   1     2052.52     2183.84     17.81 o 
   6   2   1      347.03      372.10      7.51 o 
   7   2   1      415.79      436.30      8.78 o 
   8   2   1        1.79       -0.17      2.35 o 
   9   2   1       15.28       21.71      3.45 o 
  10   2   1        5.98        6.48      6.17 o 
  11   2   1        0.21       12.75      6.74 o 
  12   2   1        1.54       -2.89     23.22 o 
   1   3   1     2574.69     2611.89     17.07 o 
   2   3   1     1095.19     1173.61     14.11 o 
   3   3   1      874.36      800.67     10.58 o 
   4   3   1     5721.31     6099.49     38.14 o 
   5   3   1     1464.90     1437.55     14.11 o 
   6   3   1        5.06        6.46      1.76 o 
   7   3   1        6.77       10.91      2.37 o 
   8   3   1       11.77       12.02      2.59 o 
   9   3   1        0.54        4.88      3.18 o 
  10   3   1        0.11        2.09      5.75 o 
  11   3   1        0.02        2.56     10.78 o 
  12   3   1        1.80       23.16     16.07 o 
   0   4   1       78.17      135.29      8.01 o 
   1   4   1      421.89      571.99      9.70 o 
   2   4   1      224.03      277.62      7.29 o 
   3   4   1       50.22       75.30      4.15 o 
   4   4   1      167.24      198.94      6.04 o 
   5   4   1        2.44        0.14      1.77 o 
   6   4   1       39.51       38.86      2.97 o 
   7   4   1       29.76       33.16      3.19 o 
   8   4   1       13.42       16.53      3.68 o 
   9   4   1        3.31        9.31      4.13 o 
  10   4   1        3.09       -6.90      6.90 o 
  11   4   1        0.22       28.56     11.15 o 
  12   4   1        2.24       16.26     23.99 o 
   1   5   1      188.05      231.88      7.07 o 
   2   5   1        1.91        4.59      2.19 o 
   3   5   1        5.73        9.66      2.54 o 
   4   5   1      129.31      111.70      5.49 o 
   5   5   1        3.77        5.34      2.71 o 
   6   5   1        0.98        3.05      2.55 o 
   7   5   1       12.40        4.73      2.19 o 
   8   5   1        0.00        0.95      2.95 o 
   9   5   1        0.01       -4.57      5.40 o 
  10   5   1        2.02       -4.08      7.10 o 
  11   5   1        0.79       -1.37     13.37 o 
  12   5   1        0.03        6.73     20.49 o 
   0   6   1       81.15      122.51      9.61 o 
   1   6   1      523.12      511.29     11.87 o 
   2   6   1      663.71      693.29     14.09 o 
   3   6   1      207.90      204.63      7.39 o 
   4   6   1        0.67        3.35      2.68 o 
   5   6   1       89.31       99.46      6.00 o 
   6   6   1       74.09       65.92      5.15 o 
   7   6   1       55.82       62.42      5.32 o 
   8   6   1        0.14        7.57      4.52 o 
   9   6   1        0.71       -4.31      8.05 o 
  10   6   1        3.86        6.33      8.64 o 
  11   6   1        0.41      -23.70     37.51 o 
   1   7   1       30.05       33.79      3.51 o 
   2   7   1       21.24       23.96      3.52 o 
   3   7   1      213.68      239.97      9.92 o 
   4   7   1       62.74       70.89      6.52 o 
   5   7   1        1.42        8.75      3.67 o 
   6   7   1       24.09       20.53      3.76 o 
   7   7   1       45.69       44.31      5.22 o 
   8   7   1        9.60       14.08      7.28 o 
   9   7   1        5.73        8.34      7.49 o 
  10   7   1        0.60      -10.88     12.52 o 
   0   8   1      659.09      648.03     24.05 o 
   1   8   1       55.90       53.38      5.64 o 
   2   8   1      576.04      616.79     16.25 o 
   3   8   1      155.64      152.28      7.88 o 
   4   8   1      342.31      368.72     15.70 o 
   5   8   1        7.19        4.47      3.73 o 
   6   8   1       69.75       60.48      6.18 o 
   7   8   1        2.13        3.64      5.08 o 
   8   8   1       26.59       30.21      8.22 o 
   9   8   1        4.07       -3.42     10.29 o 
   1   9   1       17.27       30.10      5.03 o 
   2   9   1       31.16       35.88      5.56 o 
   3   9   1       14.01       15.52      3.59 o 
   4   9   1       54.27       67.56      7.56 o 
   5   9   1       35.39       32.41      6.83 o 
   6   9   1        0.98       -0.92      5.61 o 
   7   9   1       34.25       28.32      8.17 o 
   8   9   1        0.06       -4.83      9.10 o 
   9   9   1        0.00        1.07     27.67 o 
   0  10   1       17.48       28.68      7.35 o 
   1  10   1       56.30       72.93      8.91 o 
   2  10   1      192.46      240.37     15.31 o 
   3  10   1       52.07       41.78     11.25 o 
   4  10   1      117.20      137.49     15.33 o 
   5  10   1        0.68        4.71      8.54 o 
   6  10   1       17.86       11.32      7.64 o 
   7  10   1       20.51       23.92      7.54 o 
   8  10   1       25.62        5.65     29.72 o 
   1  11   1       15.61       10.52      6.46 o 
   2  11   1        0.04        2.21      7.37 o 
   3  11   1       80.69       95.44     14.07 o 
   4  11   1        8.55        4.69      8.29 o 
   5  11   1        2.59        8.22      8.60 o 
   6  11   1        5.75       20.05      8.52 o 
   7  11   1        1.22      -10.94     10.94 o 
   0  12   1       24.89       27.71     13.59 o 
   1  12   1        3.19       -7.06      7.06 o 
   2  12   1        3.95        8.46      9.23 o 
   3  12   1        1.20        7.18      9.21 o 
   4  12   1        0.30       14.66     10.40 o 
   5  12   1        1.86       -2.25     13.94 o 
   6  12   1       17.52        2.40     19.05 o 
   1  13   1        1.99       18.11     10.60 o 
   2  13   1        8.09       -0.41     10.32 o 
   3  13   1       13.70       10.07     10.24 o 
   4  13   1        1.91       26.51     17.38 o 
   1   0   2      409.39      437.42     16.71 o 
   2   0   2     4546.02     4788.96     26.09 o 
   3   0   2     7265.20     7268.19     40.66 o 
   4   0   2     2424.90     2478.89     24.34 o 
   5   0   2     2117.38     2199.39     25.50 o 
   6   0   2      891.18      890.11     17.46 o 
   7   0   2      198.07      189.57      8.83 o 
   8   0   2       30.08       33.52      5.01 o 
   9   0   2        4.38        1.58      4.72 o 
  10   0   2        0.05        2.46      6.87 o 
  11   0   2        2.96       24.52      9.22 o 
  12   0   2        0.47       13.42     16.87 o 
   1   1   2       20.05       13.47      1.39 o 
   2   1   2    56180.34    58177.09    258.45 o 
   3   1   2      236.06      260.73      5.66 o 
   4   1   2     1143.67     1303.85     12.53 o 
   5   1   2        1.75       16.57      2.38 o 
   6   1   2     1146.37     1221.47     15.08 o 
   7   1   2       34.87       32.78      3.00 o 
   8   1   2       68.13       71.92      4.92 o 
   9   1   2       14.96       14.68      3.47 o 
  10   1   2       48.44       56.01      6.73 o 
  11   1   2        0.01        6.77      7.57 o 
  12   1   2        1.95        5.09     15.08 o 
   0   2   2     3279.58     3026.55     27.18 o 
   1   2   2      281.53      283.50      6.63 o 
   2   2   2     8469.03     9497.94    112.45 o 
   3   2   2       74.24       96.54      3.21 o 
   4   2   2      499.39      441.44      7.56 o 
   5   2   2     1366.08     1558.85     16.25 o 
   6   2   2        0.68        4.67      1.76 o 
   7   2   2        5.13       11.27      2.10 o 
   8   2   2        5.14        4.59      2.45 o 
   9   2   2        4.29        8.07      3.94 o 
  10   2   2        0.50       -5.43      5.70 o 
  11   2   2        0.23        2.24     12.56 o 
  12   2   2        0.90        9.98     12.48 o 
   1   3   2      996.02      990.39     12.04 o 
   2   3   2      459.07      580.30      9.84 o 
   3   3   2      392.66      359.39      7.38 o 
   4   3   2     1719.33     2045.16     29.22 o 
   5   3   2      169.86      184.49      5.23 o 
   6   3   2      109.94       89.86      3.77 o 
   7   3   2       11.19       12.90      2.62 o 
   8   3   2        8.91        4.01      2.88 o 
   9   3   2       50.56       46.53      4.74 o 
  10   3   2        1.04        8.54      7.19 o 
  11   3   2        0.01       -0.10      8.06 o 
  12   3   2        1.09       38.96     18.67 o 
   0   4   2     1929.02     1901.16     26.07 o 
   1   4   2     1136.93     1070.22     13.38 o 
   2   4   2     2850.04     3142.78     27.35 o 
   3   4   2       97.02      122.78      5.06 o 
   4   4   2       32.62       27.44      2.55 o 
   5   4   2      181.85      165.20      5.27 o 
   6   4   2      658.07      588.31     18.22 o 
   7   4   2       33.36       32.66      3.24 o 
   8   4   2       14.21       10.89      3.54 o 
   9   4   2       42.26       41.04      5.09 o 
  10   4   2        0.01       10.54      7.12 o 
  11   4   2        0.06        1.07      8.66 o 
  12   4   2        0.29        6.44     18.44 o 
   1   5   2     1403.84     1515.07     17.22 o 
   2   5   2       45.34       46.43      3.25 o 
   3   5   2      742.52      696.47     12.52 o 
   4   5   2        2.15        5.73      1.75 o 
   5   5   2      200.84      200.32      7.08 o 
   6   5   2       55.75       55.41      4.04 o 
   7   5   2       23.32       23.11      2.90 o 
   8   5   2       20.40       20.77      4.11 o 
   9   5   2       24.16       16.47      6.57 o 
  10   5   2       11.02       19.91      8.87 o 
  11   5   2        0.51        6.88     10.69 o 
  12   5   2        1.19        8.83     28.52 o 
   0   6   2      313.73      375.80     14.40 o 
   1   6   2       79.49      102.81      5.18 o 
   2   6   2       22.29       32.41      3.35 o 
   3   6   2       13.64       19.94      2.75 o 
   4   6   2       12.67       12.15      2.98 o 
   5   6   2       45.45       42.57      4.02 o 
   6   6   2       34.30       34.45      4.16 o 
   7   6   2       10.24        6.96      3.29 o 
   8   6   2       16.42       16.88      5.86 o 
   9   6   2       17.53       21.14      7.21 o 
  10   6   2        3.02       31.54     12.35 o 
  11   6   2        0.21       -9.92     47.17 o 
   1   7   2       61.96       65.73      4.85 o 
   2   7   2      148.67      159.53      7.79 o 
   3   7   2        9.44       11.54      3.04 o 
   4   7   2      170.07      200.38     10.56 o 
   5   7   2        1.29        7.61      3.27 o 
   6   7   2        8.71        6.92      4.49 o 
   7   7   2       37.11       34.58      4.96 o 
   8   7   2        0.25        3.82      7.21 o 
   9   7   2        4.58       -5.17      9.91 o 
  10   7   2        2.38       16.40     22.19 o 
   0   8   2      517.25      529.43     21.90 o 
   1   8   2      426.00      443.71     14.43 o 
   2   8   2      455.51      494.34     14.88 o 
   3   8   2      110.36      119.50      8.72 o 
   4   8   2       53.97       65.48      6.53 o 
   5   8   2      166.20      148.64      8.34 o 
   6   8   2       10.24        4.15      4.38 o 
   7   8   2        0.92       -0.06      7.94 o 
   8   8   2        1.99       -3.54      8.41 o 
   9   8   2        0.00        3.78     10.84 o 
   1   9   2       26.54       28.74      5.00 o 
   2   9   2        0.10        4.06      4.09 o 
   3   9   2       26.04       25.62      4.48 o 
   4   9   2      148.39      152.03     11.88 o 
   5   9   2       17.21       24.22      6.17 o 
   6   9   2       27.18       20.44      5.69 o 
   7   9   2        4.03        8.33      8.00 o 
   8   9   2        2.49        2.85      8.22 o 
   9   9   2        0.09      -23.00     23.00 o 
   0  10   2      422.76      423.24     25.83 o 
   1  10   2      198.93      205.33     14.45 o 
   2  10   2      170.40      172.51     12.67 o 
   3  10   2       67.53       79.58     11.33 o 
   4  10   2       45.07       51.36      7.89 o 
   5  10   2        1.71       -4.94      6.77 o 
   6  10   2       13.18       11.20      7.21 o 
   7  10   2        0.89       12.18      6.78 o 
   8  10   2        0.06       23.82     17.15 o 
   1  11   2        0.02        0.27      6.57 o 
   2  11   2       58.55       79.03     12.84 o 
   3  11   2        4.11       10.54      7.58 o 
   4  11   2       69.60       82.41     11.41 o 
   5  11   2        1.49       -5.19      7.22 o 
   6  11   2        4.31       -7.46      9.06 o 
   7  11   2        8.25        6.58     10.74 o 
   0  12   2        2.49      -16.06     16.06 o 
   1  12   2       49.35       42.27      8.86 o 
   2  12   2        3.96        9.95     10.32 o 
   3  12   2        0.30       -5.51      8.04 o 
   4  12   2        0.72       -3.86     13.07 o 
   5  12   2        7.13       -4.35     16.56 o 
   6  12   2       10.21      -17.30     19.66 o 
   1  13   2        6.67       -0.33     11.75 o 
   2  13   2       12.10        2.05     18.52 o 
   3  13   2       12.50        7.28     12.03 o 
   4  13   2        1.06      -35.03     35.03 o 
   1   1   3        4.41        4.56      1.84 o 
   2   1   3     7721.06     7604.09     41.02 o 
   3   1   3      401.10      330.24      6.34 o 
   4   1   3      162.51      208.41      4.97 o 
   5   1   3       11.44       17.44      2.23 o 
   6   1   3      220.49      247.42      6.99 o 
   7   1   3      215.97      242.91      7.98 o 
   8   1   3       10.31        7.97      4.16 o 
   9   1   3        3.50        0.24      3.37 o 
  10   1   3        8.45       13.53      6.39 o 
  11   1   3        7.77       -3.61      6.60 o 
  12   1   3        0.05       13.23     26.04 o 
   0   2   3     4757.97     4994.35     41.63 o 
   1   2   3      502.97      518.28      7.81 o 
   2   2   3    18867.00    19157.85     82.72 o 
   3   2   3      577.08      626.21      9.53 o 
   4   2   3      514.52      507.16      8.31 o 
   5   2   3      177.46      184.60      4.91 o 
   6   2   3      200.09      184.55      5.14 o 
   7   2   3        4.99        6.50      1.71 o 
   8   2   3        0.29       -0.01      2.34 o 
   9   2   3        0.62       -3.41      3.41 o 
  10   2   3        3.11        4.26      4.77 o 
  11   2   3        0.52        4.97      7.44 o 
  12   2   3        4.78       35.92     23.47 o 
   1   3   3      534.67      522.19      8.68 o 
   2   3   3     2888.70     2779.49     21.06 o 
   3   3   3        0.27        2.97      1.63 o 
   4   3   3        0.29       63.76      6.99 o 
   5   3   3        6.35        7.02      1.78 o 
   6   3   3       24.29       21.80      2.27 o 
   7   3   3      378.81      391.46      9.71 o 
   8   3   3        8.19        5.35      2.03 o 
   9   3   3        7.95       12.96      3.85 o 
  10   3   3       15.44        9.52      5.96 o 
  11   3   3        2.37        1.75      9.56 o 
  12   3   3        0.11      -13.38     13.38 o 
   0   4   3     3394.22     3834.15     39.34 o 
   1   4   3      373.72      344.37      8.39 o 
   2   4   3     4360.85     4884.45     34.06 o 
   3   4   3      275.15      279.09      7.04 o 
   4   4   3        0.72        1.83      1.69 o 
   5   4   3        7.54        7.14      1.67 o 
   6   4   3      111.24       95.50      4.90 o 
   7   4   3      164.99      150.99      6.88 o 
   8   4   3        0.20       -3.32      3.32 o 
   9   4   3       19.15       20.96      4.73 o 
  10   4   3        6.32       16.55     11.61 o 
  11   4   3        1.39      -11.63     11.63 o 
  12   4   3        0.89      -15.54     23.81 o 
   1   5   3        0.54        7.75      2.47 o 
   2   5   3     1347.54     1428.30     17.22 o 
   3   5   3      624.66      585.32     11.26 o 
   4   5   3       25.43       33.65      2.83 o 
   5   5   3      167.93      147.99      6.31 o 
   6   5   3      152.39      124.23      7.74 o 
   7   5   3       26.85       32.40      4.03 o 
   8   5   3       11.19       10.07      3.80 o 
   9   5   3        3.69       10.13      5.47 o 
  10   5   3        0.06       -1.31      8.27 o 
  11   5   3        6.24        5.70     16.68 o 
  12   5   3        0.04       64.30     36.39 o 
   0   6   3      177.70      285.89     12.61 o 
   1   6   3      681.18      726.06     13.45 o 
   2   6   3       30.00       33.42      2.96 o 
   3   6   3        0.01        2.69      2.17 o 
   4   6   3       30.60       16.88      2.03 o 
   5   6   3      443.53      396.04     12.95 o 
   6   6   3       15.28       12.46      3.09 o 
   7   6   3       80.18       86.56      7.50 o 
   8   6   3       34.05       30.23      5.49 o 
   9   6   3       53.54       57.56      8.94 o 
  10   6   3        2.22       -9.73      9.73 o 
  11   6   3        4.44      -60.77     66.34 o 
   1   7   3       47.60       34.08      3.31 o 
   2   7   3      148.01      157.49      7.89 o 
   3   7   3      309.60      304.79     11.72 o 
   4   7   3        5.27       11.32      2.90 o 
   5   7   3      619.39      598.03     18.82 o 
   6   7   3       14.04       15.49      3.18 o 
   7   7   3       10.81       18.30      7.20 o 
   8   7   3       29.34       19.72      8.66 o 
   9   7   3       10.59       28.31     10.33 o 
  10   7   3        0.18      -16.56     16.56 o 
   0   8   3        7.74       12.53      5.63 o 
   1   8   3        6.81       11.59      2.95 o 
   2   8   3      103.73      113.37      7.44 o 
   3   8   3       27.68       33.45      5.27 o 
   4   8   3      136.24      126.19      8.45 o 
   5   8   3       30.12       25.51      3.52 o 
   6   8   3       27.12       36.14      6.72 o 
   7   8   3        3.42       12.56      6.62 o 
   8   8   3       12.74       17.40      8.51 o 
   9   8   3        8.56       -3.57      9.61 o 
   1   9   3      106.38      120.22      8.90 o 
   2   9   3      238.46      266.95     12.68 o 
   3   9   3        3.64        6.64      4.81 o 
   4   9   3       12.45       10.34      5.64 o 
   5   9   3      115.99      102.49     11.26 o 
   6   9   3        0.15       -4.62      7.04 o 
   7   9   3        8.23        6.92      6.45 o 
   8   9   3        2.73       -1.64      8.38 o 
   9   9   3       14.57       70.10     40.12 o 
   0  10   3        1.34        8.50      8.03 o 
   1  10   3      194.55      235.22     15.65 o 
   2  10   3       24.66       28.73      6.28 o 
   3  10   3       35.58       41.38      7.84 o 
   4  10   3      142.56      135.72     14.01 o 
   5  10   3       47.14       45.28      8.27 o 
   6  10   3       26.06       39.43      8.89 o 
   7  10   3        1.84        2.32      9.27 o 
   8  10   3        0.00      -15.01     24.97 o 
   1  11   3      108.74      122.07     13.27 o 
   2  11   3       77.79       74.10     11.80 o 
   3  11   3       19.38       16.54      6.79 o 
   4  11   3        9.82        8.62      6.35 o 
   5  11   3        8.27       19.14      7.87 o 
   6  11   3        1.24       -8.49      9.06 o 
   7  11   3        1.05      -26.34     26.34 o 
   0  12   3       63.84      102.19     22.38 o 
   1  12   3       55.11       48.85      8.51 o 
   2  12   3        0.84       -6.14      9.01 o 
   3  12   3       16.01        3.46      8.79 o 
   4  12   3       34.31        8.13     21.02 o 
   5  12   3        8.74       23.42     13.17 o 
   6  12   3        6.56       11.11     22.60 o 
   1  13   3        2.32       -1.44     11.79 o 
   2  13   3        0.89       -9.41     15.02 o 
   3  13   3        7.63        9.58     21.73 o 
   4  13   3        1.95      -26.18     58.22 o 
   0   0   4    10545.67    10327.52     54.76 o 
   1   0   4     1796.25     1586.08     20.81 o 
   2   0   4    30446.38    30140.32    258.96 o 
   3   0   4       38.74       29.87      3.38 o 
   4   0   4      451.43      497.33     12.25 o 
   5   0   4      200.52      167.85      8.11 o 
   6   0   4      188.25      195.34      8.91 o 
   7   0   4      142.14      154.55      8.99 o 
   8   0   4       38.78       23.87      5.51 o 
   9   0   4        0.00       -5.59      5.59 o 
  10   0   4       10.90        9.97      7.08 o 
  11   0   4        0.46        7.69     10.90 o 
  12   0   4        1.40       15.24     15.37 o 
   1   1   4     1167.39     1119.07     12.18 o 
   2   1   4      180.25      198.12      5.39 o 
   3   1   4      241.05      231.15      5.73 o 
   4   1   4       17.24       26.78      2.09 o 
   5   1   4     1362.30     1519.25     15.96 o 
   6   1   4        0.02        0.13      1.74 o 
   7   1   4       82.52       88.24      4.97 o 
   8   1   4       13.34       19.28      3.26 o 
   9   1   4       12.27        8.42      3.59 o 
  10   1   4        0.34        5.13      5.34 o 
  11   1   4        1.25        6.08      6.28 o 
  12   1   4        0.04       22.23     14.49 o 
   0   2   4     4599.00     4691.91    132.75 o 
   1   2   4      549.12      673.45     15.29 o 
   2   2   4      157.52      170.96      5.29 o 
   3   2   4      661.31      633.37     10.45 o 
   4   2   4      507.78      488.77      9.42 o 
   5   2   4      169.66      139.65      5.12 o 
   6   2   4      118.68      103.75      4.68 o 
   7   2   4      168.49      137.33      5.43 o 
   8   2   4        9.48        8.31      2.71 o 
   9   2   4        9.98        9.53      3.99 o 
  10   2   4        1.80       -4.03      5.17 o 
  11   2   4        0.47       -2.86      8.18 o 
  12   2   4        2.96      -17.54     17.54 o 
   1   3   4        1.95        2.62      1.83 o 
   2   3   4      137.15      130.13      4.61 o 
   3   3   4     1030.01      913.83     21.96 o 
   4   3   4     6197.28     6347.21     60.37 o 
   5   3   4       22.66       14.53      2.17 o 
   6   3   4       45.56       42.12      3.38 o 
   7   3   4      110.55      117.73      6.09 o 
   8   3   4       26.97       24.02      2.87 o 
   9   3   4        0.86        1.96      5.08 o 
  10   3   4        0.93        3.05      6.10 o 
  11   3   4        3.44       -1.49     14.10 o 
  12   3   4        0.53      -21.41     35.36 o 
   0   4   4     1750.33     1810.77     27.56 o 
   1   4   4     1982.10     1901.34     19.89 o 
   2   4   4     5625.30     5788.34     37.87 o 
   3   4   4      415.33      461.53      9.62 o 
   4   4   4       96.11       79.80      3.73 o 
   5   4   4      111.02      135.44      6.26 o 
   6   4   4       12.80        8.45      2.48 o 
   7   4   4      580.06      602.35     14.04 o 
   8   4   4        0.41       -1.77      2.80 o 
   9   4   4        9.80        1.87      4.34 o 
  10   4   4        7.64       20.13     10.86 o 
  11   4   4       10.78        5.28      9.69 o 
  12   4   4        0.23       70.24     39.78 o 
   1   5   4      440.04      469.56     10.54 o 
   2   5   4      378.61      445.91      8.43 o 
   3   5   4       64.26       43.17      3.28 o 
   4   5   4     1257.82     1380.42     17.79 o 
   5   5   4       34.22       37.61      3.18 o 
   6   5   4       36.39       32.65      3.39 o 
   7   5   4      163.02      146.56      8.18 o 
   8   5   4       19.03       18.37      5.46 o 
   9   5   4        0.83       -3.82      9.21 o 
  10   5   4        0.97        5.60     12.65 o 
  11   5   4        0.31       -1.70     18.07 o 
   0   6   4      358.38      410.97     19.23 o 
   1   6   4      943.30     1056.63     16.28 o 
   2   6   4      229.03      215.82      6.88 o 
   3   6   4       37.84       47.50      3.59 o 
   4   6   4       48.05       36.71      2.90 o 
   5   6   4      145.85      132.44      7.01 o 
   6   6   4       54.96       57.35      4.84 o 
   7   6   4        0.01        4.02      4.22 o 
   8   6   4       15.97       15.03      5.08 o 
   9   6   4        0.82        0.04      8.61 o 
  10   6   4       16.73        9.87      8.96 o 
  11   6   4       11.57       51.48     20.16 o 
   1   7   4       83.55       85.92      5.15 o 
   2   7   4        1.34        4.46      2.54 o 
   3   7   4      245.44      230.95      8.64 o 
   4   7   4      272.42      282.97     10.28 o 
   5   7   4      107.29       85.77      7.51 o 
   6   7   4        6.56       13.89      3.33 o 
   7   7   4       69.77       74.84      8.71 o 
   8   7   4        2.49        2.44      5.75 o 
   9   7   4        0.01        5.99      7.02 o 
  10   7   4        1.77       15.61     17.69 o 
   0   8   4      189.51      228.02     14.11 o 
   1   8   4        0.12        2.10      2.94 o 
   2   8   4      267.56      306.78     11.77 o 
   3   8   4        1.56        1.28      3.07 o 
   4   8   4       15.80       18.19      4.02 o 
   5   8   4       33.68       36.65      5.34 o 
   6   8   4       94.75      116.21      9.92 o 
   7   8   4       63.79       69.32      9.32 o 
   8   8   4       41.84       55.13     10.27 o 
   9   8   4        2.19       -2.14     10.29 o 
   1   9   4      107.22      120.00      8.67 o 
   2   9   4       42.45       53.93      5.61 o 
   3   9   4       60.55       54.24      6.68 o 
   4   9   4       85.25       84.04      9.47 o 
   5   9   4        8.44        4.85      5.98 o 
   6   9   4        9.58        5.38      5.95 o 
   7   9   4        2.29       16.00      9.33 o 
   8   9   4        0.29       -8.16     10.92 o 
   9   9   4        0.61       83.08     45.51 o 
   0  10   4       77.75       81.88      9.88 o 
   1  10   4        1.05        1.70      5.63 o 
   2  10   4        2.76        8.84      5.74 o 
   3  10   4       15.54       19.40      7.48 o 
   4  10   4       54.38       47.84      7.47 o 
   5  10   4       16.94       18.00      6.65 o 
   6  10   4       23.03       15.37      8.06 o 
   7  10   4        1.96       -2.73     10.61 o 
   8  10   4        3.97        8.25     11.52 o 
   1  11   4       30.31       41.15      6.97 o 
   2  11   4       12.81        8.88      6.35 o 
   3  11   4       40.14       46.32      9.08 o 
   4  11   4       26.90       35.51      8.76 o 
   5  11   4       21.92       20.93     10.30 o 
   6  11   4        2.19        8.65     11.72 o 
   7  11   4       13.21       25.01     21.58 o 
   0  12   4        2.44        5.10     16.69 o 
   1  12   4       52.45       66.91     10.93 o 
   2  12   4        9.27        9.61      8.63 o 
   3  12   4        9.29       22.77     12.11 o 
   4  12   4        0.63       17.27     13.32 o 
   5  12   4        3.92        9.46     13.21 o 
   6  12   4        1.19       -2.52     20.64 o 
   1  13   4       14.29       30.18     14.57 o 
   2  13   4        0.11      -14.58     14.58 o 
   3  13   4        1.19       15.07     50.19 o 
   4  13   4        3.97       50.61     45.92 o 
   1   1   5     1109.21     1102.51     13.49 o 
   2   1   5      401.81      386.72      6.81 o 
   3   1   5     2954.35     2822.53     20.96 o 
   4   1   5       14.16       22.04      1.80 o 
   5   1   5      479.83      453.77     10.33 o 
   6   1   5       27.00       21.68      2.44 o 
   7   1   5       20.14       23.64      2.90 o 
   8   1   5       10.93       12.34      3.29 o 
   9   1   5        0.11        4.59      5.24 o 
  10   1   5        3.13       -0.64      7.58 o 
  11   1   5        1.23        3.65      7.89 o 
  12   1   5        0.09      -12.97     12.97 o 
   0   2   5    42311.30    42282.35    235.26 o 
   1   2   5     4971.14     4583.72     27.77 o 
   2   2   5      759.18      758.79     10.44 o 
   3   2   5      329.31      307.57      7.35 o 
   4   2   5       17.39       29.82      2.62 o 
   5   2   5      353.11      310.36      7.79 o 
   6   2   5      337.24      306.88      8.17 o 
   7   2   5      119.59      126.76      6.23 o 
   8   2   5       97.10      114.30      6.79 o 
   9   2   5        1.35        2.90      4.99 o 
  10   2   5        0.84       -3.53      5.04 o 
  11   2   5        2.41       31.27      9.57 o 
  12   2   5        0.00        8.92     10.18 o 
   1   3   5      140.91      170.98      5.36 o 
   2   3   5      886.26     1029.08     12.87 o 
   3   3   5     2351.12     2329.59     23.45 o 
   4   3   5      853.46      985.40     14.98 o 
   5   3   5      101.79      106.02      5.27 o 
   6   3   5        9.64       12.63      2.52 o 
   7   3   5       28.10       31.14      3.23 o 
   8   3   5        3.68        1.09      3.55 o 
   9   3   5       26.05       15.73      4.64 o 
  10   3   5        5.29       12.84      6.71 o 
  11   3   5        7.79        2.70     11.45 o 
  12   3   5        0.42      -15.37     15.37 o 
   0   4   5     6587.79     7194.44     66.94 o 
   1   4   5     1419.88     1492.48     16.85 o 
   2   4   5     1341.19     1404.09     17.22 o 
   3   4   5      471.11      491.68      9.68 o 
   4   4   5     1052.65      954.03     15.20 o 
   5   4   5        8.96       13.43      2.89 o 
   6   4   5      362.10      369.07     11.71 o 
   7   4   5        2.21        2.45      3.43 o 
   8   4   5        9.11        2.99      2.78 o 
   9   4   5       42.31       33.94      4.85 o 
  10   4   5       15.66       16.79      9.08 o 
  11   4   5        0.09       -0.84      9.71 o 
  12   4   5        0.64      -22.01     26.50 o 
   1   5   5      579.80      569.17     11.29 o 
   2   5   5      636.26      678.51     12.39 o 
   3   5   5     1503.08     1516.35     19.12 o 
   4   5   5     1857.88     1912.73     20.04 o 
   5   5   5      190.20      191.81      9.83 o 
   6   5   5        2.08       -0.21      3.38 o 
   7   5   5       12.26       10.89      3.24 o 
   8   5   5       97.98       81.40      8.98 o 
   9   5   5       48.79       45.11      7.53 o 
  10   5   5        1.13       -2.34      8.03 o 
  11   5   5       22.90       30.35     16.06 o 
   0   6   5     7856.41     8404.75     72.29 o 
   1   6   5       95.61       99.45      5.14 o 
   2   6   5      912.69      880.11     12.71 o 
   3   6   5      384.34      364.44      9.10 o 
   4   6   5      238.04      247.62      8.72 o 
   5   6   5        0.83        2.02      1.84 o 
   6   6   5       37.28       26.52      4.71 o 
   7   6   5        1.70        4.00      4.67 o 
   8   6   5        0.03       -0.18      6.58 o 
   9   6   5       23.47       26.89      8.04 o 
  10   6   5        3.87        8.20     13.59 o 
  11   6   5        2.12       24.23     59.76 o 
   1   7   5      189.10      219.58      8.17 o 
   2   7   5      399.72      399.62     10.38 o 
   3   7   5      470.29      470.66     12.68 o 
   4   7   5      561.11      524.10     16.32 o 
   5   7   5        3.70        5.17      3.63 o 
   6   7   5       24.40       18.69      4.26 o 
   7   7   5       54.32       35.94      6.48 o 
   8   7   5       32.52       22.66      6.17 o 
   9   7   5       12.29       25.78      8.68 o 
  10   7   5        4.39      -12.99     23.88 o 
   0   8   5      777.24      848.11     26.42 o 
   1   8   5        2.80        4.35      3.16 o 
   2   8   5      376.27      366.41     11.85 o 
   3   8   5      295.62      261.68     12.25 o 
   4   8   5       13.94       14.57      3.33 o 
   5   8   5        0.30        1.90      3.33 o 
   6   8   5        0.24        4.40      5.79 o 
   7   8   5        4.40       -0.48      9.09 o 
   8   8   5        8.32       -1.52      8.43 o 
   9   8   5        2.56       -8.23     30.89 o 
  10   8   5        1.03      -16.76     37.08 o 
   1   9   5      165.99      169.44      9.77 o 
   2   9   5      204.70      203.98     10.65 o 
   3   9   5      272.83      326.39     16.32 o 
   4   9   5        0.03       -4.77      4.77 o 
   5   9   5       82.47       99.53     10.72 o 
   6   9   5       25.89       16.01      6.36 o 
   7   9   5       14.43       27.12      8.20 o 
   8   9   5        4.78        9.03      9.90 o 
   9   9   5        2.19      -21.02     21.02 o 
   0  10   5      752.71      831.32     33.37 o 
   1  10   5       71.11       60.02      8.01 o 
   2  10   5      215.17      244.63     16.02 o 
   3  10   5       50.33       50.37      7.78 o 
   4  10   5        0.40        0.68      7.40 o 
   5  10   5        0.44       -7.48      7.48 o 
   6  10   5        4.26       10.29      6.06 o 
   7  10   5        0.70       19.44      9.63 o 
   8  10   5        6.97       26.22     39.53 o 
   1  11   5        0.42        9.79      6.75 o 
   2  11   5        6.35        5.19      8.48 o 
   3  11   5      123.45      143.25     15.30 o 
   4  11   5        4.11        3.81      7.30 o 
   5  11   5        4.51       13.08      7.74 o 
   6  11   5       17.16        8.64     13.79 o 
   7  11   5        0.09      -24.13     24.13 o 
   0  12   5       11.94       -3.04      9.75 o 
   1  12   5       59.07       51.21      9.33 o 
   2  12   5        0.43        5.48      8.25 o 
   3  12   5        4.99       -2.32      8.43 o 
   4  12   5        1.05        2.19      8.60 o 
   5  12   5       10.10       21.48     13.34 o 
   1  13   5        3.76       13.25     14.00 o 
   2  13   5       13.00       21.23     21.76 o 
   3  13   5        3.77        1.57     27.17 o 
   4  13   5        2.10      -38.37     38.37 o 
   0   0   6    11480.99    11800.96     66.37 o 
   1   0   6     2312.03     2137.79     22.38 o 
   2   0   6     4230.44     4323.01     31.34 o 
   3   0   6       18.42       17.03      2.75 o 
   4   0   6     1820.85     1770.13     24.97 o 
   5   0   6     1587.31     1560.93     24.14 o 
   6   0   6      361.73      318.64     12.40 o 
   7   0   6      122.68      124.03      8.81 o 
   8   0   6       49.03       50.34      6.55 o 
   9   0   6       46.22       49.14      8.69 o 
  10   0   6        1.40       -1.90      8.33 o 
  11   0   6        0.59        9.68      8.69 o 
  12   0   6        5.21      -15.43     15.43 o 
   1   1   6        1.21        2.33      2.22 o 
   2   1   6     2604.28     2626.60     19.02 o 
   3   1   6       89.88       76.66      3.42 o 
   4   1   6     1587.18     1469.10     17.94 o 
   5   1   6       11.69        8.63      1.80 o 
   6   1   6       26.46       20.50      2.53 o 
   7   1   6       50.32       51.73      3.88 o 
   8   1   6        0.47        7.86      2.53 o 
   9   1   6       19.79       13.96      4.83 o 
  10   1   6       11.50       13.63      5.48 o 
  11   1   6       14.84       22.64      9.92 o 
  12   1   6        0.00       27.50     10.13 o 
   0   2   6     1616.61     1533.30     56.98 o 
   1   2   6      353.35      458.07      9.91 o 
   2   2   6     1827.53     1847.10     15.67 o 
   3   2   6       82.79       79.81      4.26 o 
   4   2   6        2.30        4.90      2.41 o 
   5   2   6       74.58       64.78      3.74 o 
   6   2   6      151.14      146.32      4.89 o 
   7   2   6        4.05        9.17      2.15 o 
   8   2   6        0.24        0.83      2.59 o 
   9   2   6        6.36       14.80      4.24 o 
  10   2   6        0.04        6.77      5.58 o 
  11   2   6        1.03       -4.12     10.72 o 
  12   2   6        4.28       19.90     20.20 o 
   1   3   6      507.43      507.61      8.82 o 
   2   3   6     1233.18     1121.26     13.27 o 
   3   3   6        0.13        0.77      1.45 o 
   4   3   6      643.00      579.60     11.88 o 
   5   3   6       54.92       45.56      3.58 o 
   6   3   6        6.92        4.19      2.67 o 
   7   3   6       15.02        9.87      3.10 o 
   8   3   6       18.24        8.35      4.05 o 
   9   3   6       83.95       85.81      7.72 o 
  10   3   6        2.90        7.67      5.66 o 
  11   3   6        0.32      -11.39     11.39 o 
  12   3   6        0.01      -15.80     32.92 o 
   0   4   6       23.59       30.30      4.00 o 
   1   4   6      394.37      331.52      8.34 o 
   2   4   6     2559.80     2710.43     25.04 o 
   3   4   6      138.64      154.56      5.37 o 
   4   4   6      471.47      473.80     13.10 o 
   5   4   6      647.06      601.34     14.49 o 
   6   4   6       70.44       56.13      4.77 o 
   7   4   6       74.62       88.28      6.05 o 
   8   4   6       23.42       18.53      3.55 o 
   9   4   6       32.27       32.20      7.53 o 
  10   4   6        0.24       -8.79      8.79 o 
  11   4   6        1.89        4.24     15.47 o 
  12   4   6        1.42      -37.76     37.76 o 
   1   5   6      546.10      541.77     11.42 o 
   2   5   6      437.73      371.57      9.10 o 
   3   5   6      378.66      431.12     10.13 o 
   4   5   6       61.84       60.18      3.86 o 
   5   5   6      132.73      151.56      9.13 o 
   6   5   6       11.29        9.92      3.72 o 
   7   5   6        9.08        6.03      3.35 o 
   8   5   6        0.01        4.14      4.87 o 
   9   5   6       87.55       93.46     11.08 o 
  10   5   6        0.82        0.55     11.29 o 
  11   5   6        0.14      -26.43     26.43 o 
   0   6   6      182.59      177.27     10.78 o 
   1   6   6      125.83      110.45      5.45 o 
   2   6   6      283.63      276.66      7.97 o 
   3   6   6       86.76       88.90      4.90 o 
   4   6   6        3.83        7.26      2.77 o 
   5   6   6       30.91       20.59      2.95 o 
   6   6   6        0.00        4.32      4.39 o 
   7   6   6        0.66        9.30      5.32 o 
   8   6   6        0.06       -3.87      4.37 o 
   9   6   6        3.61       -0.98     10.19 o 
  10   6   6        0.00        2.84      9.92 o 
  11   6   6        2.38      109.47     49.56 o 
   1   7   6       15.99       16.14      2.55 o 
   2   7   6      507.85      494.24     10.75 o 
   3   7   6      182.86      154.45      6.87 o 
   4   7   6      267.73      289.73      9.84 o 
   5   7   6      264.25      224.46     11.31 o 
   6   7   6       11.48        7.44      5.52 o 
   7   7   6        7.62        7.68      6.37 o 
   8   7   6        0.27        2.60      5.94 o 
   9   7   6        8.15        0.80     10.12 o 
  10   7   6       12.64       16.43     15.63 o 
   0   8   6       28.82       44.45      6.95 o 
   1   8   6      825.67      884.92     18.41 o 
   2   8   6       20.33       23.46      3.83 o 
   3   8   6        1.63        2.50      3.29 o 
   4   8   6        2.53        0.16      2.94 o 
   5   8   6       31.27       29.06      4.56 o 
   6   8   6       29.88       20.02      6.60 o 
   7   8   6       63.73       75.70     10.21 o 
   8   8   6        1.42        2.10      7.60 o 
   9   8   6        1.26       -7.54     14.36 o 
  10   8   6        0.11      -44.73     44.73 o 
   1   9   6        6.40        6.75      3.16 o 
   2   9   6      183.78      190.49      8.47 o 
   3   9   6       30.40       34.08      5.54 o 
   4   9   6       50.67       45.18      7.13 o 
   5   9   6        1.86        2.21      6.54 o 
   6   9   6       16.08       14.98      6.94 o 
   7   9   6        2.19       -5.02      8.33 o 
   8   9   6        8.54       32.96     10.04 o 
   9   9   6        0.49      -42.02     42.02 o 
   0  10   6       82.35       96.60     11.73 o 
   1  10   6       28.38       19.43      5.16 o 
   2  10   6      179.85      213.97     15.05 o 
   3  10   6        7.54        6.78      6.32 o 
   4  10   6       40.29       38.69      7.11 o 
   5  10   6        5.50       -2.41      7.59 o 
   6  10   6        0.41        3.55      7.04 o 
   7  10   6        7.00       -2.76     10.31 o 
   8  10   6        0.41       -4.63     17.28 o 
   1  11   6        0.67        0.91      5.59 o 
   2  11   6       19.76       21.45      6.20 o 
   3  11   6       32.04       23.52     10.05 o 
   4  11   6        0.74       -5.87      7.93 o 
   5  11   6       46.35       53.50      9.50 o 
   6  11   6        3.64      -15.19     15.19 o 
   7  11   6        0.41       42.79     17.55 o 
   0  12   6       42.80       47.82     18.25 o 
   1  12   6       48.94       68.56     10.89 o 
   2  12   6        0.64       10.35      8.10 o 
   3  12   6        1.36       -3.31      8.41 o 
   4  12   6        1.58       10.65     17.16 o 
   5  12   6       11.40        9.70     13.50 o 
   1  13   6        5.26       22.60     17.07 o 
   2  13   6        3.42       16.59     32.65 o 
   3  13   6        7.77       45.89     23.52 o 
   4  13   6        3.37       11.91     23.75 o 
   1   1   7      711.76      573.50     10.77 o 
   2   1   7       60.47       67.47      3.42 o 
   3   1   7      709.48      566.54     10.16 o 
   4   1   7       10.54        6.49      1.67 o 
   5   1   7      116.97       91.83      4.22 o 
   6   1   7       20.11       22.60      2.47 o 
   7   1   7        0.63        0.70      2.18 o 
   8   1   7       21.10       19.31      3.18 o 
   9   1   7      132.08      158.06     10.43 o 
  10   1   7        0.89        4.01      5.77 o 
  11   1   7        0.10        4.73      5.41 o 
  12   1   7        0.04      -15.58     17.42 o 
   0   2   7     1557.15     1368.79     25.34 o 
   1   2   7      174.23      130.39      5.28 o 
   2   2   7      124.30      102.97      4.25 o 
   3   2   7      376.14      343.43      8.72 o 
   4   2   7      355.54      403.65      9.54 o 
   5   2   7        4.09        7.50      2.14 o 
   6   2   7      278.66      276.48      7.40 o 
   7   2   7        0.01        3.12      2.74 o 
   8   2   7       15.42       13.62      3.42 o 
   9   2   7       32.00       38.12      5.96 o 
  10   2   7        3.46        6.30      5.25 o 
  11   2   7        1.01       10.89      7.95 o 
  12   2   7        0.02       25.08     11.23 o 
   1   3   7      277.43      261.45      6.90 o 
   2   3   7       81.78       80.16      3.81 o 
   3   3   7     2160.77     2257.66     22.81 o 
   4   3   7       54.72       54.55      3.82 o 
   5   3   7      120.91      131.79      5.59 o 
   6   3   7       45.28       44.50      3.77 o 
   7   3   7       14.58       14.56      3.33 o 
   8   3   7        7.79        5.03      3.24 o 
   9   3   7      167.22      190.93     11.79 o 
  10   3   7        0.26       -5.95      5.95 o 
  11   3   7        8.57        3.07      9.38 o 
  12   3   7        0.31       -8.19     13.99 o 
   0   4   7      106.28      118.30      7.74 o 
   1   4   7      608.46      678.20     12.14 o 
   2   4   7      218.22      194.41      6.85 o 
   3   4   7     1413.50     1384.31     16.04 o 
   4   4   7      494.02      501.78     11.01 o 
   5   4   7      336.51      289.39      8.35 o 
   6   4   7      361.97      343.23     12.07 o 
   7   4   7      353.93      344.98     12.56 o 
   8   4   7       49.55       53.00      4.86 o 
   9   4   7       36.02       30.36      5.38 o 
  10   4   7        0.03        1.43      8.52 o 
  11   4   7        1.99       18.02      9.38 o 
  12   4   7        0.09      -43.17     43.17 o 
   1   5   7       44.95       36.67      3.19 o 
   2   5   7      466.31      513.99     11.42 o 
   3   5   7        0.37        5.36      2.27 o 
   4   5   7        0.03        1.34      1.72 o 
   5   5   7        0.10        1.30      3.61 o 
   6   5   7      178.44      185.14     10.86 o 
   7   5   7        9.12       11.50      4.81 o 
   8   5   7        1.33        6.63      4.23 o 
   9   5   7        0.70        0.17      8.98 o 
  10   5   7        0.00        8.20      9.26 o 
  11   5   7       26.34       25.95     18.74 o 
   0   6   7     2478.37     2485.27     36.70 o 
   1   6   7      286.43      303.54      8.74 o 
   2   6   7     1292.83     1431.47     20.75 o 
   3   6   7       50.26       45.84      3.67 o 
   4   6   7      115.25      110.50      6.75 o 
   5   6   7      709.08      682.06     19.05 o 
   6   6   7     1202.45     1219.40     40.87 o 
   7   6   7      103.58       83.82      7.39 o 
   8   6   7       14.80       26.10      6.97 o 
   9   6   7       19.01       24.16      9.84 o 
  10   6   7        1.29        3.41     14.80 o 
  11   6   7        2.19      -35.06     35.06 o 
   1   7   7      175.89      171.65      7.29 o 
   2   7   7        3.91        6.08      2.62 o 
   3   7   7      405.03      379.95     10.58 o 
   4   7   7       15.62       25.48      3.73 o 
   5   7   7        1.18        3.04      2.88 o 
   6   7   7        1.58        1.23      5.63 o 
   7   7   7       23.09       15.74      7.31 o 
   8   7   7        1.95        3.06      4.75 o 
   9   7   7        1.29        0.88      6.69 o 
  10   7   7        0.33      -20.36     20.36 o 
   0   8   7     1918.12     1808.67     33.98 o 
   1   8   7      139.25      134.65      6.45 o 
   2   8   7      435.48      404.37     11.51 o 
   3   8   7       16.25       10.65      2.66 o 
   4   8   7        4.14        4.34      2.88 o 
   5   8   7       84.31       75.66      7.76 o 
   6   8   7       70.87       61.13      9.12 o 
   7   8   7        2.06        6.05      6.25 o 
   8   8   7        1.66        5.45      9.04 o 
   9   8   7        0.10        2.86     11.59 o 
   1   9   7       81.62       68.43      4.99 o 
   2   9   7       36.02       35.31      4.48 o 
   3   9   7       26.85       20.56      4.61 o 
   4   9   7       34.82       42.07      6.34 o 
   5   9   7       11.01       14.08      6.11 o 
   6   9   7        0.61       -3.70      6.56 o 
   7   9   7       11.61       13.93      7.88 o 
   8   9   7        0.15        5.31     17.39 o 
   9   9   7        1.96       37.87     40.18 o 
   0  10   7      206.55      167.91     15.18 o 
   1  10   7       51.35       48.14      6.42 o 
   2  10   7        0.44       -5.03      5.03 o 
   3  10   7        4.31       15.48      6.34 o 
   4  10   7        2.30       -0.31      5.71 o 
   5  10   7        9.81       11.24      7.42 o 
   6  10   7       23.89       27.89      9.77 o 
   7  10   7        1.25        6.66      9.47 o 
   8  10   7        0.05       15.96     21.05 o 
   1  11   7       13.25       21.43      6.61 o 
   2  11   7        8.17       13.11      6.09 o 
   3  11   7        0.29        0.77      8.61 o 
   4  11   7       21.85       20.85      7.92 o 
   5  11   7        0.03       -0.84      8.21 o 
   6  11   7        0.07       12.75     21.31 o 
   7  11   7       11.71       -1.91     16.43 o 
   0  12   7        5.29        9.34     10.98 o 
   1  12   7        8.18       -2.05      7.63 o 
   2  12   7        7.77        5.97      8.44 o 
   3  12   7        0.79       24.27     10.29 o 
   4  12   7        0.31       13.26     16.40 o 
   5  12   7        0.69      -13.51     18.08 o 
   1  13   7        8.74       24.30     11.04 o 
   2  13   7        0.00      -43.83     43.83 o 
   3  13   7       39.99       19.44     65.84 o 
   0   0   8      677.25      715.01     19.12 o 
   1   0   8     3465.97     3116.46     31.06 o 
   2   0   8      187.74      211.47      8.41 o 
   3   0   8      893.30      798.27     15.76 o 
   4   0   8     5497.73     6129.27     67.34 o 
   5   0   8      476.85      516.22     14.24 o 
   6   0   8       79.83       92.92      6.70 o 
   7   0   8      438.79      469.25     16.37 o 
   8   0   8      220.53      277.84     14.84 o 
   9   0   8       34.70       41.35      8.73 o 
  10   0   8        6.45        4.41      8.33 o 
  11   0   8        1.38       -1.75     14.46 o 
  12   0   8       11.18       55.92     25.79 o 
   1   1   8      160.53      152.47      5.58 o 
   2   1   8       17.18       30.56      2.72 o 
   3   1   8       19.30       24.62      2.56 o 
   4   1   8      807.26      773.21     11.16 o 
   5   1   8       61.01       51.72      2.87 o 
   6   1   8       21.21       14.50      2.30 o 
   7   1   8      217.99      213.33      7.64 o 
   8   1   8        1.72        6.19      2.70 o 
   9   1   8        1.84        1.95      4.89 o 
  10   1   8        4.78        5.55      6.20 o 
  11   1   8        2.30        9.98      6.46 o 
  12   1   8        2.96       21.87     23.40 o 
   0   2   8      160.65      222.92     39.86 o 
   1   2   8        8.38       21.89      2.82 o 
   2   2   8     1285.74     1367.17     16.67 o 
   3   2   8        1.33        8.84      1.77 o 
   4   2   8      730.39      805.38     13.68 o 
   5   2   8        2.19        6.47      2.14 o 
   6   2   8      249.03      233.23      7.28 o 
   7   2   8       70.01       80.20      5.72 o 
   8   2   8       88.36       98.58      7.47 o 
   9   2   8       24.91       20.26      4.94 o 
  10   2   8        6.71       13.62      5.87 o 
  11   2   8        0.69      -10.07     11.10 o 
  12   2   8        0.75      -11.55     13.38 o 
   1   3   8      169.48      172.69      5.91 o 
   2   3   8     4575.17     4803.61     30.97 o 
   3   3   8      143.26      127.72      4.89 o 
   4   3   8       92.16       67.14      4.24 o 
   5   3   8        5.41        2.93      2.15 o 
   6   3   8       62.37       54.62      4.42 o 
   7   3   8        2.48        1.12      2.30 o 
   8   3   8       13.53       16.21      4.28 o 
   9   3   8        5.76        9.10      6.08 o 
  10   3   8        1.89        1.26      5.39 o 
  11   3   8       16.81       25.05     10.31 o 
  12   3   8        0.58        1.02     18.33 o 
   0   4   8      146.05      110.78      8.41 o 
   1   4   8     2445.00     2408.50     22.89 o 
   2   4   8      203.14      199.56      7.02 o 
   3   4   8      991.69      966.34     15.46 o 
   4   4   8      121.32       85.78      5.03 o 
   5   4   8      641.40      629.23     13.90 o 
   6   4   8      224.71      253.69     10.07 o 
   7   4   8        2.06        2.54      3.38 o 
   8   4   8        5.55       -0.32      5.06 o 
   9   4   8        3.02        7.39      5.02 o 
  10   4   8        0.29       -5.35      6.28 o 
  11   4   8        5.71       26.81     12.74 o 
   1   5   8      847.29      872.02     15.08 o 
   2   5   8     1232.57     1205.41     18.77 o 
   3   5   8       69.16       72.91      4.49 o 
   4   5   8      223.11      210.73      8.94 o 
   5   5   8       69.91       75.28      6.18 o 
   6   5   8        0.32        0.66      4.05 o 
   7   5   8       13.60       14.47      4.24 o 
   8   5   8        8.39       16.37      5.13 o 
   9   5   8       16.52        9.30      8.70 o 
  10   5   8        4.21       -1.07      9.62 o 
  11   5   8        0.61       22.72     14.84 o 
   0   6   8       33.12       35.51      4.58 o 
   1   6   8      605.13      599.16     12.65 o 
   2   6   8        0.45        2.39      2.52 o 
   3   6   8      678.08      675.52     14.72 o 
   4   6   8        6.10        3.90      2.80 o 
   5   6   8       70.60       61.00      6.42 o 
   6   6   8       21.47       23.53      4.69 o 
   7   6   8        3.24       -1.20      4.92 o 
   8   6   8        6.09        1.10      4.64 o 
   9   6   8        0.82       -0.66      7.05 o 
  10   6   8        0.04       11.21      9.46 o 
  11   6   8        1.30       37.90     30.77 o 
   1   7   8       27.94       30.85      3.41 o 
   2   7   8      109.44      113.33      6.45 o 
   3   7   8      259.77      250.89      8.96 o 
   4   7   8        8.75        6.90      3.10 o 
   5   7   8        2.87        0.93      2.83 o 
   6   7   8       33.94       33.25      7.61 o 
   7   7   8       44.14       39.62      7.10 o 
   8   7   8        3.12        9.08      8.49 o 
   9   7   8       20.89       18.31      8.46 o 
  10   7   8        0.36      -19.75     20.33 o 
   0   8   8      963.10      922.85     23.54 o 
   1   8   8       10.67        4.48      2.82 o 
   2   8   8       69.56       62.26      5.05 o 
   3   8   8       16.25       12.01      3.14 o 
   4   8   8        8.29        4.49      3.66 o 
   5   8   8       36.39       31.18      5.54 o 
   6   8   8       17.01       -2.19      6.50 o 
   7   8   8        0.18        1.84      6.61 o 
   8   8   8       12.02       24.62      9.26 o 
   9   8   8        0.61      -11.60     11.72 o 
   1   9   8      212.54      209.63      9.80 o 
   2   9   8       42.03       36.70      3.91 o 
   3   9   8      122.10      111.19      7.57 o 
   4   9   8       44.72       59.47      7.86 o 
   5   9   8      130.11      149.11     14.53 o 
   6   9   8        6.46        4.25      7.95 o 
   7   9   8        8.45        7.97      8.58 o 
   8   9   8        0.03      -18.57     18.57 o 
   9   9   8        4.67      164.87     60.03 o 
   0  10   8      107.32      108.95     13.69 o 
   1  10   8        2.65       -1.75      4.66 o 
   2  10   8      119.10      129.24     12.44 o 
   3  10   8       15.95        4.22      5.98 o 
   4  10   8       20.42       23.98      7.79 o 
   5  10   8        0.12        9.18      7.66 o 
   6  10   8        6.80        9.47      8.76 o 
   7  10   8        4.60      -13.30     13.30 o 
   8  10   8        0.01      -16.63     39.69 o 
   1  11   8        0.29       -5.83      5.83 o 
   2  11   8       11.13       11.66      6.25 o 
   3  11   8       32.82       39.76      7.80 o 
   4  11   8        7.14       11.83     11.38 o 
   5  11   8       45.29       36.34      9.77 o 
   6  11   8        0.30       -7.59     17.23 o 
   0  12   8       38.39       40.28     13.00 o 
   1  12   8        7.33       11.21      7.48 o 
   2  12   8        4.85        3.53      6.37 o 
   3  12   8       13.94        5.80     17.13 o 
   4  12   8        3.41      -12.10     16.52 o 
   5  12   8       15.08       17.77     45.70 o 
   1  13   8        0.01       12.11     13.19 o 
   3  13   8        1.54       18.45     67.55 o 
   1   1   9      916.86      760.43     12.49 o 
   2   1   9       34.62       38.96      3.01 o 
   3   1   9     2897.28     2843.84     23.23 o 
   4   1   9      660.19      645.39     11.46 o 
   5   1   9      265.82      257.80      6.52 o 
   6   1   9       36.62       29.05      2.75 o 
   7   1   9       56.37       55.02      3.96 o 
   8   1   9        9.43       12.59      3.32 o 
   9   1   9        0.53        3.48      5.43 o 
  10   1   9        1.76       -3.48      6.22 o 
  11   1   9        8.08       24.01      8.73 o 
  12   1   9        0.00       -0.29     10.30 o 
   0   2   9    17659.95    18175.20    100.66 o 
   1   2   9      237.94      219.71      7.45 o 
   2   2   9     4287.06     4402.32     31.17 o 
   3   2   9     1230.61     1192.85     15.50 o 
   4   2   9      118.36      123.81      5.73 o 
   5   2   9      564.58      573.01     11.22 o 
   6   2   9        0.39        3.64      2.52 o 
   7   2   9      863.43      960.15     19.47 o 
   8   2   9      185.08      219.69     10.47 o 
   9   2   9       53.53       50.39      7.05 o 
  10   2   9        1.70        0.38      5.91 o 
  11   2   9        0.47      -11.35     12.06 o 
  12   2   9        2.27        5.85     19.66 o 
   1   3   9     2526.71     2643.95     24.96 o 
   2   3   9       72.71       88.01      4.09 o 
   3   3   9     1231.76     1233.06     19.16 o 
   4   3   9      224.63      217.25      7.40 o 
   5   3   9      501.57      533.47     12.29 o 
   6   3   9        9.53        6.42      2.53 o 
   7   3   9       41.37       38.12      3.65 o 
   8   3   9        0.00       -0.12      4.28 o 
   9   3   9        2.93        2.13      4.39 o 
  10   3   9        6.53       25.36      7.01 o 
  11   3   9        7.98       17.39      9.57 o 
  12   3   9        0.08      -11.75     69.28 o 
   0   4   9     1565.73     2030.50     35.53 o 
   1   4   9       28.83       31.35      3.50 o 
   2   4   9       14.33        8.32      2.42 o 
   3   4   9       61.61       62.30      4.09 o 
   4   4   9        8.55        6.61      2.52 o 
   5   4   9      178.81      203.09      8.67 o 
   6   4   9        0.01        4.50      3.02 o 
   7   4   9       97.89      109.99      7.18 o 
   8   4   9       63.92       76.39      6.15 o 
   9   4   9       32.63       21.42      6.16 o 
  10   4   9        4.74        1.44      7.68 o 
  11   4   9        0.03      -16.03     16.03 o 
   1   5   9       99.30       95.59      5.56 o 
   2   5   9      583.00      569.09     12.74 o 
   3   5   9      131.62      125.09      5.94 o 
   4   5   9     1119.94     1039.47     29.37 o 
   5   5   9        2.00       -0.13      2.24 o 
   6   5   9       15.84       12.19      3.45 o 
   7   5   9        4.05        9.76      4.77 o 
   8   5   9       45.55       44.45      6.27 o 
   9   5   9        2.38        2.16      5.94 o 
  10   5   9        1.94        4.97      7.65 o 
  11   5   9        0.03      -10.50     23.69 o 
   0   6   9      196.66      162.04     10.61 o 
   1   6   9      606.89      614.19     14.54 o 
   2   6   9       43.93       49.81      4.28 o 
   3   6   9       20.27       20.03      3.31 o 
   4   6   9      160.88      145.45      7.43 o 
   5   6   9       16.69       17.24      3.40 o 
   6   6   9        0.22        2.13      4.66 o 
   7   6   9        1.07       -1.42      5.02 o 
   8   6   9        2.94        4.04      6.13 o 
   9   6   9       10.33       20.65      7.32 o 
  10   6   9        0.10        1.96      9.60 o 
  11   6   9        1.01      -11.96     36.05 o 
   1   7   9      582.77      603.81     14.84 o 
   2   7   9      302.20      279.89     10.63 o 
   3   7   9       23.73       18.04      3.51 o 
   4   7   9      680.71      671.67     20.89 o 
   5   7   9        0.03       -1.23      3.43 o 
   6   7   9        0.55       -1.19      5.16 o 
   7   7   9        1.12       -0.39      5.28 o 
   8   7   9        8.14        6.91      8.53 o 
   9   7   9        3.94        3.69      8.52 o 
  10   7   9        0.72        1.68     52.22 o 
   0   8   9      507.39      468.14     19.55 o 
   1   8   9      149.09      126.99      6.99 o 
   2   8   9      415.12      383.08     12.79 o 
   3   8   9        6.39        4.30      2.83 o 
   4   8   9      157.86      126.73     10.15 o 
   5   8   9       23.11       24.25      4.29 o 
   6   8   9       15.22        9.71      6.16 o 
   7   8   9       17.88       17.01      6.81 o 
   8   8   9        0.16       -0.36      8.43 o 
   9   8   9        2.62      -15.07     16.38 o 
   1   9   9        0.77        2.96      3.40 o 
   2   9   9       87.54       76.63      5.69 o 
   3   9   9       55.83       59.97      6.80 o 
   4   9   9        1.97        2.70      4.65 o 
   5   9   9        8.91       21.59      7.46 o 
   6   9   9        0.19       -0.95      6.41 o 
   7   9   9        0.08        9.75      7.92 o 
   8   9   9        1.18       -4.48     14.84 o 
   9   9   9        0.48      -43.14     43.29 o 
   0  10   9      426.47      414.02     23.97 o 
   1  10   9        2.89        7.14      4.50 o 
   2  10   9       57.44       51.24      7.05 o 
   3  10   9       12.20       15.56      5.19 o 
   4  10   9       34.02       43.97      9.05 o 
   5  10   9        4.27       -9.01      9.01 o 
   6  10   9       12.18       17.02     10.24 o 
   7  10   9        0.25       -1.27     14.78 o 
   8  10   9        2.14       19.22     16.63 o 
   1  11   9        0.12       -3.18      5.71 o 
   2  11   9       13.55       15.43      6.84 o 
   3  11   9        6.26        0.48      8.77 o 
   4  11   9        3.06       10.13     10.88 o 
   5  11   9        0.32       -2.98      9.76 o 
   6  11   9        1.35       39.11     13.39 o 
   0  12   9        0.07       15.28     13.70 o 
   1  12   9        0.00       -0.95     11.33 o 
   2  12   9        0.07       -9.36      9.36 o 
   3  12   9        2.31       10.21     10.33 o 
   4  12   9        0.72       -1.48     12.28 o 
   5  12   9       38.68       45.53     28.75 o 
   1  13   9        6.71       -9.40     28.65 o 
   3  13   9        0.06      -15.31     21.97 o 
   0   0  10    14584.87    15097.42    100.43 o 
   1   0  10     1919.88     1815.54     25.69 o 
   2   0  10    18891.52    20139.67    118.04 o 
   3   0  10        8.93       12.12      3.05 o 
   4   0  10     4062.72     4604.76     46.24 o 
   5   0  10       12.34        8.95      3.00 o 
   6   0  10       45.16       33.81      4.65 o 
   7   0  10      676.99      823.74     23.20 o 
   8   0  10        5.20       10.73      3.99 o 
   9   0  10       27.98       12.87      7.53 o 
  10   0  10        0.64       -5.90     10.36 o 
  11   0  10        2.19       11.80     13.29 o 
  12   0  10        0.13       -6.85     15.86 o 
   1   1  10      646.81      576.96     11.45 o 
   2   1  10     1459.92     1805.22     22.27 o 
   3   1  10     2692.91     2573.62     22.94 o 
   4   1  10     1186.79     1124.52     15.69 o 
   5   1  10     2214.15     2280.18     27.95 o 
   6   1  10       55.95       49.69      3.13 o 
   7   1  10       44.36       35.52      3.39 o 
   8   1  10       23.88       25.31      3.07 o 
   9   1  10       14.85       32.97      7.27 o 
  10   1  10       57.96       55.98      9.17 o 
  11   1  10       26.35       36.78      7.34 o 
  12   1  10        0.36       37.87     12.88 o 
   0   2  10     1216.35     1336.40     36.12 o 
   1   2  10       27.13      102.60     21.99 o 
   2   2  10      331.54      337.86      8.47 o 
   3   2  10       65.59       62.10      3.95 o 
   4   2  10      761.87      823.02     13.49 o 
   5   2  10       38.90       28.20      2.78 o 
   6   2  10      219.18      225.15      7.98 o 
   7   2  10       75.96       79.75      6.05 o 
   8   2  10       18.66        9.55      3.68 o 
   9   2  10       63.75       72.30      8.74 o 
  10   2  10        8.09       23.59      6.57 o 
  11   2  10        4.20       10.35     10.51 o 
  12   2  10        0.04       24.57     18.20 o 
   1   3  10      534.04      506.75     11.21 o 
   2   3  10      669.19      742.08     12.72 o 
   3   3  10     1350.61     1164.80     16.36 o 
   4   3  10      223.23      223.51      8.05 o 
   5   3  10      286.89      261.97      8.95 o 
   6   3  10       10.66        7.64      2.94 o 
   7   3  10      108.21      110.47      6.33 o 
   8   3  10      166.56      168.93      9.95 o 
   9   3  10        1.28       -2.39      5.24 o 
  10   3  10        5.48       11.73      6.32 o 
  11   3  10        3.71       -5.42     13.65 o 
  12   3  10        0.13      -27.85     27.85 o 
   0   4  10     8922.11     9542.18     77.98 o 
   1   4  10      221.70      196.43      7.12 o 
   2   4  10     2533.84     2573.93     25.21 o 
   3   4  10       70.83       74.06      4.32 o 
   4   4  10      142.66      147.62      7.03 o 
   5   4  10      100.65       91.84      6.05 o 
   6   4  10      385.96      416.37     13.83 o 
   7   4  10       65.66       65.49      6.27 o 
   8   4  10       27.65       24.24      5.01 o 
   9   4  10       27.33       32.25      6.88 o 
  10   4  10        9.48        6.00      6.24 o 
  11   4  10        2.37        3.69     13.35 o 
   1   5  10       56.14       52.21      4.36 o 
   2   5  10       46.03       30.38      3.45 o 
   3   5  10     1492.16     1541.85     21.06 o 
   4   5  10      633.12      601.55     15.26 o 
   5   5  10      212.15      181.31      8.44 o 
   6   5  10       12.94       13.81      3.72 o 
   7   5  10      126.15      105.64     12.80 o 
   8   5  10       21.44       17.71      6.49 o 
   9   5  10        0.48       10.18      8.69 o 
  10   5  10        0.46        9.79     10.09 o 
  11   5  10        1.92       78.81     45.67 o 
   0   6  10       89.94       89.50      8.36 o 
   1   6  10       51.44       55.45      4.70 o 
   2   6  10       47.34       44.26      4.11 o 
   3   6  10        6.36        2.82      2.69 o 
   4   6  10      373.31      322.66     11.26 o 
   5   6  10      519.65      505.04     21.01 o 
   6   6  10       49.17       41.33      5.81 o 
   7   6  10       24.01       25.17      6.18 o 
   8   6  10        0.29       -0.01      6.01 o 
   9   6  10        2.45        8.34      9.62 o 
  10   6  10        1.51      -17.32     17.32 o 
   1   7  10        0.24        1.21      3.28 o 
   2   7  10       57.41       52.30      5.13 o 
   3   7  10        3.19        3.97      2.98 o 
   4   7  10       36.16       31.50      4.25 o 
   5   7  10        8.66       14.08      5.84 o 
   6   7  10        0.78        4.89      6.50 o 
   7   7  10       20.33       11.84      6.20 o 
   8   7  10        9.03        4.50      6.58 o 
   9   7  10        5.30        6.68     10.54 o 
  10   7  10        0.63       28.48     15.70 o 
   0   8  10      111.21      130.87     12.97 o 
   1   8  10       15.46       15.53      3.96 o 
   2   8  10       86.96       90.95      6.56 o 
   3   8  10       63.16       55.85      4.85 o 
   4   8  10        0.15       -2.92      4.42 o 
   5   8  10      106.41       96.62     11.10 o 
   6   8  10       25.81       26.87      6.79 o 
   7   8  10       25.39       21.58      6.72 o 
   8   8  10       12.31       13.82     11.32 o 
   9   8  10        2.53      -12.40     17.56 o 
   1   9  10       61.15       54.55      5.57 o 
   2   9  10       16.85       19.01      3.85 o 
   3   9  10       35.08       35.88      5.12 o 
   4   9  10       97.24      101.02      9.49 o 
   5   9  10       17.52       26.32      6.84 o 
   6   9  10       13.19       21.60      7.48 o 
   7   9  10        1.38       -6.30      7.39 o 
   8   9  10        1.74        0.35     13.60 o 
   9   9  10        6.37       44.48     34.48 o 
   0  10  10      253.51      284.34     21.21 o 
   1  10  10       20.68       24.38      4.74 o 
   2  10  10      122.39      140.99     12.73 o 
   3  10  10        2.68       -2.03      5.83 o 
   4  10  10       98.64       96.92     14.67 o 
   5  10  10       23.75        8.79      8.88 o 
   6  10  10       34.58       27.87     12.53 o 
   7  10  10       25.30       37.52     26.42 o 
   8  10  10        8.81       71.72     30.97 o 
   1  11  10       13.89        6.62      7.02 o 
   2  11  10       11.87       10.00      9.86 o 
   3  11  10       89.24       95.48     14.91 o 
   4  11  10        2.74       -0.15      9.28 o 
   5  11  10       25.56       18.34     10.11 o 
   6  11  10        0.18      -27.66     27.66 o 
   0  12  10       12.84       15.25     11.49 o 
   1  12  10       28.68       31.37     10.39 o 
   2  12  10        8.81       -7.91     11.42 o 
   3  12  10        4.97      -14.00     14.00 o 
   4  12  10        6.83      -10.71     18.95 o 
   5  12  10        4.12       17.58     21.88 o 
   1  13  10        0.14        6.68     23.62 o 
   3  13  10        0.34      -48.62     48.62 o 
   1   1  11       80.62       79.53      4.10 o 
   2   1  11     3226.78     3308.52     29.50 o 
   3   1  11      214.61      245.64      7.41 o 
   4   1  11      404.70      409.75      9.89 o 
   5   1  11       17.22       13.44      2.47 o 
   6   1  11       56.77       51.65      3.46 o 
   7   1  11       86.76       83.30      5.22 o 
   8   1  11        7.81        7.00      4.17 o 
   9   1  11        9.19        9.62      5.87 o 
  10   1  11       24.95       35.84      7.16 o 
  11   1  11        1.43        9.52      7.22 o 
  12   1  11        0.00       20.91     16.69 o 
   0   2  11     2086.58     2230.06     62.78 o 
   1   2  11     6556.69     6404.67     41.20 o 
   2   2  11      767.35      851.19     14.78 o 
   3   2  11      187.57      166.30      6.00 o 
   4   2  11     1000.31      952.72     14.28 o 
   5   2  11      368.46      356.26      9.86 o 
   6   2  11        0.10        3.01      2.64 o 
   7   2  11       41.34       40.07      4.80 o 
   8   2  11       51.59       63.01      6.26 o 
   9   2  11       89.60      122.54     10.98 o 
  10   2  11        0.51        8.46      6.26 o 
  11   2  11        0.19       13.51      7.38 o 
  12   2  11        0.14       12.22     31.67 o 
   1   3  11        0.07        1.08      2.56 o 
   2   3  11     3890.33     4046.40     33.47 o 
   3   3  11      323.16      289.14      8.81 o 
   4   3  11      114.19       84.36      4.67 o 
   5   3  11       15.88       10.73      2.65 o 
   6   3  11      283.07      292.31     10.20 o 
   7   3  11       68.49       52.82      4.63 o 
   8   3  11        0.16        3.49      4.91 o 
   9   3  11       14.99       16.06      5.92 o 
  10   3  11       29.79       47.98      9.92 o 
  11   3  11        0.31        6.77      9.82 o 
   0   4  11      343.61      383.82     16.45 o 
   1   4  11      872.25      950.48     15.22 o 
   2   4  11       21.42       21.01      2.68 o 
   3   4  11      115.76      114.50      5.68 o 
   4   4  11        0.42       -0.69      1.67 o 
   5   4  11       80.92       85.09      6.13 o 
   6   4  11       32.18       25.12      4.27 o 
   7   4  11       25.71       19.41      4.50 o 
   8   4  11        5.31        6.70      5.48 o 
   9   4  11        1.62        7.36      5.64 o 
  10   4  11        1.74       15.43      7.99 o 
  11   4  11        0.09       21.72     18.49 o 
   1   5  11        0.03        2.29      2.15 o 
   2   5  11      152.63      121.74      6.47 o 
   3   5  11       30.50       32.18      4.13 o 
   4   5  11       42.23       32.61      3.33 o 
   5   5  11       23.63       18.33      4.10 o 
   6   5  11       67.71       57.89      4.97 o 
   7   5  11        6.40        2.55      4.76 o 
   8   5  11        6.38       16.35     11.88 o 
   9   5  11        0.18        0.81      6.51 o 
  10   5  11        0.73       -1.61      8.02 o 
  11   5  11        2.99      -12.34     34.90 o 
   0   6  11        0.32        6.12      4.78 o 
   1   6  11      370.03      381.19     12.70 o 
   2   6  11        3.24        4.61      3.43 o 
   3   6  11      200.17      192.02      9.47 o 
   4   6  11       16.28       23.08      3.38 o 
   5   6  11       46.10       44.98      7.19 o 
   6   6  11       11.02        9.62      4.32 o 
   7   6  11       11.27        7.44      5.55 o 
   8   6  11        9.54        7.19      6.40 o 
   9   6  11        1.71       -0.31      7.35 o 
  10   6  11        0.56       -7.91     44.10 o 
   1   7  11       78.48       84.04      7.18 o 
   2   7  11      217.44      220.30     11.07 o 
   3   7  11       43.81       44.04      5.32 o 
   4   7  11       48.96       38.14      4.91 o 
   5   7  11       99.25       89.22      9.47 o 
   6   7  11        3.57        9.57      6.72 o 
   7   7  11        0.04       -5.88      5.88 o 
   8   7  11       12.87       23.65      8.18 o 
   9   7  11        0.53       20.62     10.83 o 
  10   7  11        1.00       61.21     36.75 o 
   0   8  11      402.41      370.34     23.76 o 
   1   8  11       75.24       68.18      6.35 o 
   2   8  11      421.77      387.60     14.51 o 
   3   8  11        6.71       11.32      3.57 o 
   4   8  11       87.87       82.00      7.04 o 
   5   8  11       53.44       47.62      8.58 o 
   6   8  11       44.04       40.09      8.03 o 
   7   8  11        0.57       -6.71      7.94 o 
   8   8  11        0.02       -2.70     11.39 o 
   9   8  11        2.64       15.99     19.13 o 
   1   9  11       30.39       16.40      4.33 o 
   2   9  11      154.59      153.56     10.46 o 
   3   9  11        1.53       -4.51      4.87 o 
   4   9  11       31.14       28.14      5.54 o 
   5   9  11       13.21       16.82      6.34 o 
   6   9  11       62.85       65.10      9.94 o 
   7   9  11        5.24       -3.72      7.82 o 
   8   9  11       12.08       41.28     17.80 o 
   0  10  11        0.09        2.44      6.92 o 
   1  10  11        2.65        3.14      5.63 o 
   2  10  11       40.10       32.47      7.60 o 
   3  10  11       20.10       12.73      6.08 o 
   4  10  11       21.52        9.16      9.14 o 
   5  10  11       41.89       50.95     10.34 o 
   6  10  11        0.13        9.10      8.52 o 
   7  10  11        7.85      -23.34     26.39 o 
   8  10  11        4.56      -48.28     48.28 o 
   1  11  11        1.64       -3.59      6.73 o 
   2  11  11       47.83       35.81      8.28 o 
   3  11  11        9.68       -2.35     13.36 o 
   4  11  11        1.50       -8.58      8.58 o 
   5  11  11       15.67        4.42     10.30 o 
   6  11  11       36.36       28.16     18.31 o 
   0  12  11       10.19      -16.75     17.87 o 
   1  12  11       19.81       40.95     13.15 o 
   2  12  11        6.73        9.30     20.89 o 
   3  12  11        0.13        9.16     11.27 o 
   4  12  11        0.01       17.91     21.68 o 
   5  12  11       13.79       -2.05     21.29 o 
   1  13  11        0.79      -18.97     29.96 o 
   0   0  12      626.52      752.48     25.01 o 
   1   0  12      729.57      704.85     17.10 o 
   2   0  12       28.49       57.14      6.16 o 
   3   0  12       18.98       10.46      3.30 o 
   4   0  12       17.40       32.19      4.75 o 
   5   0  12      459.32      451.90     15.12 o 
   6   0  12     1161.88     1308.62     30.29 o 
   7   0  12      918.62     1068.20     27.19 o 
   8   0  12       36.40       28.28      6.75 o 
   9   0  12      129.62      166.33     20.75 o 
  10   0  12        5.86       -2.90     13.74 o 
  11   0  12       30.52       51.60     16.00 o 
  12   0  12        0.00       40.15     19.06 o 
   1   1  12      416.05      390.93      9.21 o 
   2   1  12     1447.43     1668.56     22.05 o 
   3   1  12      750.51      759.49     13.70 o 
   4   1  12       15.30       20.45      2.42 o 
   5   1  12       91.58       98.04      5.19 o 
   6   1  12      209.04      215.00      7.85 o 
   7   1  12       14.47       18.49      4.55 o 
   8   1  12      156.53      163.26      9.03 o 
   9   1  12      128.65      160.61     13.57 o 
  10   1  12       40.09       40.86      7.77 o 
  11   1  12        0.95       -8.63      8.63 o 
  12   1  12        0.35      -32.52     32.52 o 
   0   2  12     2967.25     3188.17     68.05 o 
   1   2  12       55.07       57.09      3.92 o 
   2   2  12       59.23       55.87      3.85 o 
   3   2  12       12.39       11.30      2.11 o 
   4   2  12       32.41       44.14      3.42 o 
   5   2  12       35.13       34.84      2.70 o 
   6   2  12        3.97        3.71      2.54 o 
   7   2  12      134.87      134.31      7.37 o 
   8   2  12       42.09       44.47      5.87 o 
   9   2  12      114.39      145.21     12.52 o 
  10   2  12        6.35        7.36      5.92 o 
  11   2  12        8.98       16.55     10.04 o 
  12   2  12        0.08      -15.92     35.77 o 
   1   3  12      106.09       89.00      5.62 o 
   2   3  12      413.45      493.33     12.13 o 
   3   3  12      259.77      217.21      7.08 o 
   4   3  12      234.87      206.56      7.15 o 
   5   3  12       27.51       27.93      3.44 o 
   6   3  12       36.09       32.58      3.83 o 
   7   3  12       14.66       16.85      3.28 o 
   8   3  12      174.63      198.71     12.26 o 
   9   3  12        9.04       17.44      5.76 o 
  10   3  12        3.68       -4.83      7.35 o 
  11   3  12        4.49       15.58     11.91 o 
   0   4  12     2180.32     2025.04     44.59 o 
   1   4  12        0.60        2.49      1.91 o 
   2   4  12      337.63      296.02      8.92 o 
   3   4  12        1.30        1.15      2.35 o 
   4   4  12        9.11       11.01      2.07 o 
   5   4  12      190.90      190.52      9.13 o 
   6   4  12      547.56      624.56     18.07 o 
   7   4  12       10.56        9.99      4.29 o 
   8   4  12        0.36        3.53      5.47 o 
   9   4  12       29.77       32.01      8.58 o 
  10   4  12        0.04        6.37      8.28 o 
  11   4  12        0.85      -25.60     25.60 o 
   1   5  12       31.42       27.78      3.28 o 
   2   5  12       56.43       58.59      4.55 o 
   3   5  12     1163.87     1182.32     22.94 o 
   4   5  12      231.32      195.39     12.21 o 
   5   5  12      113.55      124.64      8.33 o 
   6   5  12       51.79       53.50      5.07 o 
   7   5  12        3.61        1.23      6.18 o 
   8   5  12       28.12       24.20      7.96 o 
   9   5  12        1.67        4.57      5.71 o 
  10   5  12        1.20       -9.89      9.89 o 
  11   5  12        0.45       -8.62     22.34 o 
   0   6  12      149.70      122.90     10.18 o 
   1   6  12       86.03       97.64      6.79 o 
   2   6  12      179.17      181.49      9.83 o 
   3   6  12       28.19       31.39      4.30 o 
   4   6  12       11.17        6.23      3.63 o 
   5   6  12      232.81      194.13     20.56 o 
   6   6  12        4.81       12.14      6.01 o 
   7   6  12       14.70       13.06      5.79 o 
   8   6  12        9.61       -1.38      7.28 o 
   9   6  12        2.29       14.45      7.58 o 
  10   6  12        2.28       -9.87     19.18 o 
   1   7  12       69.28       78.03      6.92 o 
   2   7  12       85.88       87.91      7.69 o 
   3   7  12       37.15       23.58      4.33 o 
   4   7  12        0.42       -0.66      3.24 o 
   5   7  12       11.11        4.61      7.57 o 
   6   7  12        7.17        1.71      6.41 o 
   7   7  12        0.23        2.54      6.62 o 
   8   7  12        0.11        6.88      7.98 o 
   9   7  12        9.90       20.19     20.10 o 
  10   7  12        0.15      -34.44     34.44 o 
   0   8  12       70.95       61.94     10.17 o 
   1   8  12      117.47      133.92      9.25 o 
   2   8  12      221.36      220.21     11.51 o 
   3   8  12      104.96      113.64      8.86 o 
   4   8  12        0.22       -0.72      5.24 o 
   5   8  12      133.39      155.32     15.62 o 
   6   8  12      138.62      131.26     14.46 o 
   7   8  12       84.47       74.74     11.32 o 
   8   8  12        0.23      -11.93     11.93 o 
   9   8  12       14.37       61.29     26.51 o 
   1   9  12        1.01       -0.77      4.58 o 
   2   9  12       20.14       13.11      4.94 o 
   3   9  12       47.14       52.31      7.46 o 
   4   9  12        2.97       10.35      6.45 o 
   5   9  12        0.42        1.39      7.65 o 
   6   9  12        4.20        9.76      7.27 o 
   7   9  12        8.97       -6.54      8.81 o 
   8   9  12        0.86      -34.50     34.50 o 
   0  10  12      142.16      123.87     14.09 o 
   1  10  12       24.94       20.45      5.61 o 
   2  10  12      112.45       96.76     11.09 o 
   3  10  12       11.37        2.24      5.83 o 
   4  10  12       13.23       14.31      8.47 o 
   5  10  12      101.11      104.96     14.11 o 
   6  10  12       11.65       17.64     14.96 o 
   7  10  12       74.96      152.68     54.63 o 
   1  11  12        6.36       -3.05      6.46 o 
   2  11  12        8.44       12.88      7.00 o 
   3  11  12        2.80        4.82      8.48 o 
   4  11  12        1.43        4.47      7.34 o 
   5  11  12        2.50       12.92     13.63 o 
   6  11  12        0.32       11.46     14.68 o 
   0  12  12        7.53       -9.23     17.88 o 
   1  12  12       12.21       19.35     11.28 o 
   2  12  12        4.10        8.09     13.05 o 
   3  12  12        1.28        9.17     10.38 o 
   4  12  12        0.21        4.80     14.02 o 
   1  13  12        4.39      -42.72     42.72 o 
   1   1  13       16.95       26.67      2.86 o 
   2   1  13      387.04      364.57      9.78 o 
   3   1  13      199.75      173.33      7.02 o 
   4   1  13      237.51      243.99      8.19 o 
   5   1  13       15.37       17.10      3.10 o 
   6   1  13       11.57       13.28      2.65 o 
   7   1  13       15.16       19.68      4.11 o 
   8   1  13        3.20       -1.06      4.99 o 
   9   1  13        0.03        7.38      6.74 o 
  10   1  13        1.03        7.58      8.84 o 
  11   1  13       10.34       10.09     13.64 o 
  12   1  13        0.05      -43.79     43.79 o 
   0   2  13     1406.88     1464.86     32.05 o 
   1   2  13      277.57      208.56      7.79 o 
   2   2  13        3.53        5.67      2.18 o 
   3   2  13       12.11        7.36      1.75 o 
   4   2  13      158.81      162.92      6.31 o 
   5   2  13      502.61      483.24     10.89 o 
   6   2  13      120.81      112.75      6.50 o 
   7   2  13      105.63      105.25      6.54 o 
   8   2  13       47.40       43.22      7.15 o 
   9   2  13        1.55        2.69      5.65 o 
  10   2  13        3.22        0.17      7.18 o 
  11   2  13        0.06        4.63      8.96 o 
   1   3  13      196.31      195.12      8.20 o 
   2   3  13      244.03      200.69      7.75 o 
   3   3  13       48.23       39.10      3.31 o 
   4   3  13        0.87       -0.97      1.97 o 
   5   3  13        9.64        8.35      2.89 o 
   6   3  13       11.58       10.48      3.70 o 
   7   3  13        1.02        0.28      3.66 o 
   8   3  13        0.01       -2.44      5.39 o 
   9   3  13        4.03        8.56      5.80 o 
  10   3  13        0.53        8.57      9.57 o 
  11   3  13       10.24      -14.77     14.77 o 
   0   4  13      575.48      544.76     16.30 o 
   1   4  13      170.78      169.01      7.09 o 
   2   4  13       37.79       48.15      3.62 o 
   3   4  13      165.42      139.50      5.85 o 
   4   4  13       55.63       44.16      3.79 o 
   5   4  13        4.72        7.91      2.65 o 
   6   4  13        5.45        4.40      3.78 o 
   7   4  13        0.28        0.39      4.09 o 
   8   4  13       32.69       32.02      7.64 o 
   9   4  13        1.07       -0.78      5.93 o 
  10   4  13        3.08      -10.61     10.61 o 
  11   4  13        0.17        0.09     25.29 o 
   1   5  13        0.49       -2.18      2.18 o 
   2   5  13      420.56      413.62     14.22 o 
   3   5  13       29.48       20.73      4.11 o 
   4   5  13     1014.24      936.50     38.49 o 
   5   5  13       39.34       40.27      5.78 o 
   6   5  13       22.80       23.62      4.49 o 
   7   5  13        7.30        7.41      5.73 o 
   8   5  13        8.10       -1.61      8.42 o 
   9   5  13        5.09        7.26      6.38 o 
  10   5  13        2.00       -6.31     14.60 o 
  11   5  13        0.07      -53.25     53.25 o 
   0   6  13      333.00      332.96     17.70 o 
   1   6  13      755.56      765.72     18.44 o 
   2   6  13       23.14       30.15      4.41 o 
   3   6  13       73.96       74.76      6.83 o 
   4   6  13      136.48      121.06      7.35 o 
   5   6  13       81.97       77.33      9.00 o 
   6   6  13       10.33        3.52      4.18 o 
   7   6  13       56.94       68.30      9.93 o 
   8   6  13        7.08       10.45      8.93 o 
   9   6  13        0.90        3.45      9.53 o 
  10   6  13        0.56      -11.99     34.32 o 
   1   7  13      267.98      259.82     12.55 o 
   2   7  13      458.22      477.02     17.59 o 
   3   7  13       22.21       16.38      3.70 o 
   4   7  13      396.36      380.63     15.62 o 
   5   7  13       24.70       33.73      7.40 o 
   6   7  13       47.25       45.07      8.37 o 
   7   7  13        7.94        5.77      7.91 o 
   8   7  13        0.04       -6.39      7.28 o 
   9   7  13        1.77      -16.13     16.13 o 
  10   7  13        0.74      -25.65     25.65 o 
   0   8  13       93.34       69.09     10.59 o 
   1   8  13       47.80       37.56      4.88 o 
   2   8  13        0.02        0.06      4.22 o 
   3   8  13       45.34       51.39      6.27 o 
   4   8  13        4.01        3.90      5.27 o 
   5   8  13        0.02        1.83      8.25 o 
   6   8  13        4.34        8.96      7.57 o 
   7   8  13        6.63       -5.93      7.64 o 
   8   8  13        1.86        2.55      9.22 o 
   9   8  13        1.28       28.77     27.11 o 
   1   9  13       28.59       34.73      7.43 o 
   2   9  13       11.78        7.83      5.74 o 
   3   9  13       17.57        8.50      6.29 o 
   4   9  13        6.12        8.33      6.55 o 
   5   9  13       37.63       25.24      8.19 o 
   6   9  13        4.12        7.39      8.83 o 
   7   9  13       17.88       -4.28      9.47 o 
   8   9  13        5.89       27.32     24.95 o 
   0  10  13       67.36       60.91     10.60 o 
   1  10  13       37.24       30.18      7.38 o 
   2  10  13       13.96       22.98      6.66 o 
   3  10  13       79.39       74.34     10.85 o 
   4  10  13        3.06      -11.07     11.07 o 
   5  10  13        0.19       17.93     12.56 o 
   6  10  13       11.14       25.30     14.12 o 
   7  10  13        0.02       10.53     31.33 o 
   1  11  13        1.44       -4.81      7.43 o 
   2  11  13        2.61        6.70      8.55 o 
   3  11  13        4.19       31.39      8.55 o 
   4  11  13        3.96        4.79     15.63 o 
   5  11  13        0.02      -12.60     12.60 o 
   6  11  13        0.00       -1.21     64.97 o 
   0  12  13        0.65       26.86     21.30 o 
   1  12  13        5.04      -20.29     25.68 o 
   2  12  13        0.77       30.83     22.68 o 
   3  12  13       10.95      -15.42     15.42 o 
   4  12  13        4.07      -51.13     51.13 o 
   0   0  14    10671.40    11453.90    105.46 o 
   1   0  14     1451.71     1516.32     25.95 o 
   2   0  14     1020.91      932.75     23.61 o 
   3   0  14       45.35       54.18      6.02 o 
   4   0  14      590.10      673.86     20.38 o 
   5   0  14        2.86        0.35      3.48 o 
   6   0  14      521.71      616.40     21.67 o 
   7   0  14      189.79      203.62     13.50 o 
   8   0  14      111.61      147.15     15.14 o 
   9   0  14        0.15       -2.77      9.09 o 
  10   0  14        3.51       13.04      8.92 o 
  11   0  14        7.84      -11.67     11.67 o 
   1   1  14      154.15      124.42      5.67 o 
   2   1  14      325.25      297.86      8.78 o 
   3   1  14      691.63      655.62     13.50 o 
   4   1  14      218.57      246.56      8.33 o 
   5   1  14        6.50        9.51      2.82 o 
   6   1  14       88.16       93.81      5.87 o 
   7   1  14        5.33        2.52      3.38 o 
   8   1  14       40.71       43.31      6.87 o 
   9   1  14       13.21       11.14      7.70 o 
  10   1  14        0.97        9.65      7.64 o 
  11   1  14       12.80        2.70      7.52 o 
   0   2  14      370.17      482.95     15.37 o 
   1   2  14      158.25      225.84     13.43 o 
   2   2  14        0.55        5.41      2.62 o 
   3   2  14       99.80       97.14      5.21 o 
   4   2  14      155.40      168.11      6.52 o 
   5   2  14       36.66       35.48      3.54 o 
   6   2  14      272.67      296.87     11.74 o 
   7   2  14        0.05        3.76      3.43 o 
   8   2  14        5.34        5.47      4.38 o 
   9   2  14        1.61        2.70      6.76 o 
  10   2  14        0.39       -7.33      7.33 o 
  11   2  14        6.18       28.44      9.93 o 
   1   3  14        1.88       -1.38      2.31 o 
   2   3  14      845.39      884.10     16.64 o 
   3   3  14      843.00      792.67     15.63 o 
   4   3  14       77.27       71.79      4.19 o 
   5   3  14      143.30      130.15      7.65 o 
   6   3  14       99.95       94.17      7.14 o 
   7   3  14       16.52       18.40      4.03 o 
   8   3  14        0.04       -4.95      5.32 o 
   9   3  14        1.98       14.73      7.49 o 
  10   3  14        2.69       -2.34     10.03 o 
  11   3  14       16.39        4.76     16.06 o 
   0   4  14     2439.93     2370.89     33.23 o 
   1   4  14      245.63      250.13      8.86 o 
   2   4  14       64.82       48.46      3.80 o 
   3   4  14        0.21        1.10      2.58 o 
   4   4  14       34.49       26.53      3.12 o 
   5   4  14       74.37       55.92      5.14 o 
   6   4  14       54.30       45.61      4.91 o 
   7   4  14       30.59       33.54      5.23 o 
   8   4  14       20.90       25.97      7.38 o 
   9   4  14        1.31        4.67      8.36 o 
  10   4  14        1.34        0.80     11.37 o 
   1   5  14        2.19        1.15      2.64 o 
   2   5  14       12.71       17.54      3.11 o 
   3   5  14       12.68       14.89      3.81 o 
   4   5  14      192.19      164.82      9.00 o 
   5   5  14        2.89        4.78      4.85 o 
   6   5  14        5.40        1.64      4.39 o 
   7   5  14        1.17        7.48      7.06 o 
   8   5  14        1.13       -0.45      7.23 o 
   9   5  14        0.11       -6.97      7.59 o 
  10   5  14        2.26       31.29     19.95 o 
   0   6  14      174.59      180.49     13.80 o 
   1   6  14      122.50      118.06      7.06 o 
   2   6  14      269.76      265.15     11.60 o 
   3   6  14      527.19      496.38     17.80 o 
   4   6  14       15.96       14.10      4.02 o 
   5   6  14        0.63       -1.03      3.45 o 
   6   6  14        0.26       -0.86      6.04 o 
   7   6  14       43.51       44.34      8.35 o 
   8   6  14        0.00       14.21      7.87 o 
   9   6  14        3.12        1.18      8.16 o 
  10   6  14        0.04       46.87     35.35 o 
   1   7  14      372.72      402.11     15.11 o 
   2   7  14       98.50       84.84      7.67 o 
   3   7  14      703.83      698.84     21.95 o 
   4   7  14       95.64       90.24      7.37 o 
   5   7  14       89.28       93.79     11.59 o 
   6   7  14       18.89       22.92      7.45 o 
   7   7  14        5.22       -0.08      6.06 o 
   8   7  14        1.42       -4.16      9.01 o 
   9   7  14        4.52       42.79     15.56 o 
   0   8  14      873.29      996.94     40.49 o 
   1   8  14        1.06        2.17      4.46 o 
   2   8  14       37.62       46.52      5.96 o 
   3   8  14      109.47      103.69     10.44 o 
   4   8  14        0.10        0.24      5.79 o 
   5   8  14       41.76       56.28     10.13 o 
   6   8  14        1.07        8.72      7.91 o 
   7   8  14       26.20       31.92      8.60 o 
   8   8  14        0.85       -4.16     11.81 o 
   9   8  14        5.42       -0.17     16.33 o 
   1   9  14       90.93       94.67      9.77 o 
   2   9  14       10.43        8.23      5.64 o 
   3   9  14      206.76      210.91     15.37 o 
   4   9  14      186.67      203.87     16.71 o 
   5   9  14       29.87       31.24      9.17 o 
   6   9  14        0.23       -8.39      8.39 o 
   7   9  14        2.84       -8.29     10.71 o 
   8   9  14        0.07       54.23     37.84 o 
   0  10  14       21.99       22.73      6.83 o 
   1  10  14        0.16        0.44      6.01 o 
   2  10  14       15.32        4.76      6.30 o 
   3  10  14        1.08        6.32      8.15 o 
   4  10  14        2.35        7.25      8.79 o 
   5  10  14        3.42        5.65      8.54 o 
   6  10  14        0.25        2.04     13.23 o 
   7  10  14        0.19        5.45     22.61 o 
   1  11  14        1.28       -4.08      8.26 o 
   2  11  14        1.01       -7.73      7.73 o 
   3  11  14        9.34       33.86     12.89 o 
   4  11  14        5.76        4.21     11.75 o 
   5  11  14        1.44       -4.00     18.44 o 
   6  11  14        1.43       -5.96     42.46 o 
   0  12  14       64.55       61.27     24.07 o 
   1  12  14        0.03        5.62     29.00 o 
   2  12  14        0.00      -20.95     30.28 o 
   3  12  14        3.79       -1.74     19.05 o 
   4  12  14        4.68       50.92     34.64 o 
   1   1  15      377.11      350.78      9.71 o 
   2   1  15      172.25      133.82      7.07 o 
   3   1  15      414.87      377.02     10.87 o 
   4   1  15      292.98      282.72      9.47 o 
   5   1  15      384.50      401.45     12.79 o 
   6   1  15        5.41        2.23      2.92 o 
   7   1  15        0.31        1.48      3.28 o 
   8   1  15       15.24        9.29      5.24 o 
   9   1  15        0.11        2.00      8.06 o 
  10   1  15        0.15       -9.01      9.01 o 
  11   1  15        0.35       -9.82      9.82 o 
   0   2  15      738.72      603.91     17.74 o 
   1   2  15     2508.18     2418.09     26.17 o 
   2   2  15     1524.92     1485.30     20.98 o 
   3   2  15      213.50      205.46      7.72 o 
   4   2  15       26.75       22.14      2.64 o 
   5   2  15      134.75      129.73      7.32 o 
   6   2  15        5.55        3.85      2.39 o 
   7   2  15        3.18        0.49      3.59 o 
   8   2  15        4.85       13.90      6.22 o 
   9   2  15       20.76       16.70      7.17 o 
  10   2  15        2.97        6.75      7.59 o 
  11   2  15        1.36       -5.77     18.00 o 
   1   3  15      338.00      305.47      9.74 o 
   2   3  15       91.02       68.94      4.51 o 
   3   3  15      154.22      160.05      7.08 o 
   4   3  15      691.64      677.78     15.45 o 
   5   3  15      241.88      201.50     11.68 o 
   6   3  15       17.87       12.42      4.45 o 
   7   3  15        0.55        4.51      4.05 o 
   8   3  15        6.15        1.48      5.63 o 
   9   3  15        0.05       -7.49      8.03 o 
  10   3  15        0.11        0.13     10.60 o 
  11   3  15        0.82       17.90     28.70 o 
   0   4  15      917.10      913.56     21.49 o 
   1   4  15      113.56      109.44      6.04 o 
   2   4  15      834.17      844.27     18.73 o 
   3   4  15      123.70      145.03      7.52 o 
   4   4  15       19.50       19.10      3.00 o 
   5   4  15        2.69        0.83      2.59 o 
   6   4  15      184.55      162.38      9.06 o 
   7   4  15       63.70       63.24      8.09 o 
   8   4  15        0.26        9.62      7.70 o 
   9   4  15        8.93        3.53      7.45 o 
  10   4  15        0.07        5.09      8.39 o 
   1   5  15       59.91       60.38      5.64 o 
   2   5  15        7.60        7.32      3.04 o 
   3   5  15      165.06      143.89      9.09 o 
   4   5  15        0.50        2.04      2.91 o 
   5   5  15       83.81       95.58      8.37 o 
   6   5  15       21.80       14.23      4.75 o 
   7   5  15       16.99       15.79      6.61 o 
   8   5  15        1.29       16.36      7.52 o 
   9   5  15        4.96       14.09     11.42 o 
  10   5  15        1.08       16.52     29.13 o 
   0   6  15     1300.22     1272.57     35.93 o 
   1   6  15        0.36        1.92      2.85 o 
   2   6  15     1689.70     1769.25     36.15 o 
   3   6  15       14.11        8.84      4.42 o 
   4   6  15        2.34       -3.21      3.82 o 
   5   6  15       42.78       46.91      7.40 o 
   6   6  15      142.88      159.50     14.85 o 
   7   6  15       62.03       99.93     12.30 o 
   8   6  15        6.63       20.72      7.66 o 
   9   6  15        9.02       -2.96      8.56 o 
  10   6  15        2.76       29.12     33.16 o 
   1   7  15      142.16      131.07      9.07 o 
   2   7  15      107.90      114.14      8.50 o 
   3   7  15        3.63        0.67      4.79 o 
   4   7  15       44.66       48.22      7.17 o 
   5   7  15        3.17        1.23      7.22 o 
   6   7  15       12.27       13.69      7.81 o 
   7   7  15       17.04        3.78      7.60 o 
   8   7  15        1.94       -9.61      9.61 o 
   9   7  15        9.11       -6.20     12.10 o 
   0   8  15        5.23        5.19      7.17 o 
   1   8  15      157.06      163.94     11.51 o 
   2   8  15        0.35       -4.87      4.87 o 
   3   8  15       12.96       17.03      8.00 o 
   4   8  15       77.16       88.01     11.68 o 
   5   8  15       21.43       20.19      9.55 o 
   6   8  15        1.14        0.56      7.19 o 
   7   8  15        0.25        3.02      7.33 o 
   8   8  15        1.58       19.92     18.85 o 
   9   8  15        2.44      -27.39     27.39 o 
   1   9  15       29.39       22.68      6.57 o 
   2   9  15       51.79       64.60      9.31 o 
   3   9  15      100.22      123.44     12.64 o 
   4   9  15       78.58       98.16     11.84 o 
   5   9  15      104.30      111.29     13.54 o 
   6   9  15        0.11        3.44      7.59 o 
   7   9  15        4.91        2.29     15.25 o 
   8   9  15        0.74      -17.24     21.28 o 
   0  10  15        0.07       -4.23      7.98 o 
   1  10  15       69.12       79.20      9.11 o 
   2  10  15        8.02       19.47      6.47 o 
   3  10  15        0.07       -2.33     11.93 o 
   4  10  15        0.75       -8.37      8.37 o 
   5  10  15       14.16       27.95     11.76 o 
   6  10  15        4.23      -10.87     15.93 o 
   7  10  15        8.11       -0.13     14.63 o 
   1  11  15        0.37       -0.99      7.29 o 
   2  11  15       11.13       18.63      8.13 o 
   3  11  15        0.78       10.08     10.53 o 
   4  11  15       53.79       35.94     11.19 o 
   5  11  15        7.27        8.99     13.25 o 
   0  12  15        4.19        9.38     20.41 o 
   1  12  15        5.75        4.48     18.98 o 
   2  12  15       13.27        0.63     18.04 o 
   3  12  15        6.35       -3.11     30.53 o 
   0   0  16       15.40       15.22      4.80 o 
   1   0  16      643.01      662.07     17.43 o 
   2   0  16        0.11        3.08      3.38 o 
   3   0  16       14.89        8.92      3.93 o 
   4   0  16      372.52      345.18     18.34 o 
   5   0  16      161.28      160.11     12.48 o 
   6   0  16        0.55       -0.88      5.04 o 
   7   0  16        2.21       -5.20      5.20 o 
   8   0  16       31.71       36.56     12.81 o 
   9   0  16        2.09       -4.33     11.11 o 
  10   0  16        5.20       31.91     12.09 o 
  11   0  16        0.14       21.36     11.65 o 
   1   1  16        6.55        2.13      2.21 o 
   2   1  16      872.54      933.80     15.25 o 
   3   1  16        0.25        2.63      2.30 o 
   4   1  16      725.88      739.99     17.10 o 
   5   1  16        0.88       -0.69      3.82 o 
   6   1  16       38.45       26.82      5.28 o 
   7   1  16       61.53       57.11      5.52 o 
   8   1  16        0.00       -3.77      5.11 o 
   9   1  16        0.84        2.41      9.30 o 
  10   1  16        0.01       -8.54     10.22 o 
  11   1  16        1.86        7.51     10.06 o 
   0   2  16     1097.70     1094.40     29.09 o 
   1   2  16        0.95       16.60      2.80 o 
   2   2  16       10.73       12.10      2.74 o 
   3   2  16       18.18       19.61      2.92 o 
   4   2  16       28.23       22.11      3.06 o 
   5   2  16       78.75       65.59      5.53 o 
   6   2  16       71.48       69.96      5.02 o 
   7   2  16       14.79       14.73      3.79 o 
   8   2  16        0.07       -2.42      5.34 o 
   9   2  16        5.96       10.46      8.91 o 
  10   2  16        4.51       -1.73      8.73 o 
  11   2  16        0.04        0.54     12.40 o 
   1   3  16        1.31        3.74      2.56 o 
   2   3  16      377.72      368.79     10.63 o 
   3   3  16        3.90        2.17      2.82 o 
   4   3  16        0.13       -0.96      3.09 o 
   5   3  16       44.43       39.97      4.21 o 
   6   3  16        6.72        5.46      4.43 o 
   7   3  16        5.78        1.24      5.10 o 
   8   3  16        0.85       -1.73      5.92 o 
   9   3  16        1.70        3.62      8.25 o 
  10   3  16        8.51       17.63      9.77 o 
  11   3  16        0.11       41.97     21.19 o 
   0   4  16      140.52      135.43      7.79 o 
   1   4  16       87.14       84.31      5.55 o 
   2   4  16       20.60       22.19      4.09 o 
   3   4  16        8.24       10.27      3.14 o 
   4   4  16      121.48       99.11      6.08 o 
   5   4  16      441.82      428.24     16.48 o 
   6   4  16       75.08       69.89      7.18 o 
   7   4  16       40.83       30.05      5.90 o 
   8   4  16       46.12       59.01      9.96 o 
   9   4  16        8.28        8.28      8.24 o 
  10   4  16        0.15       39.42     16.91 o 
   1   5  16      263.65      235.50     10.34 o 
   2   5  16      260.03      237.94     11.17 o 
   3   5  16       10.60        8.68      3.94 o 
   4   5  16        7.07        3.31      2.94 o 
   5   5  16       71.95       81.15      8.45 o 
   6   5  16       36.23       24.66      5.80 o 
   7   5  16        0.00       -0.47      6.79 o 
   8   5  16        2.15       14.69      8.14 o 
   9   5  16        9.47        4.75      7.14 o 
  10   5  16        0.39      -11.21     17.09 o 
   0   6  16      980.50      980.33     32.39 o 
   1   6  16      367.95      277.64     15.22 o 
   2   6  16      292.07      322.34     15.54 o 
   3   6  16        5.94        3.78      4.25 o 
   4   6  16       42.54       49.27      5.97 o 
   5   6  16        9.55        7.89      6.45 o 
   6   6  16        8.32        9.99      6.52 o 
   7   6  16        0.35       -7.03      9.92 o 
   8   6  16       13.71       16.61     10.02 o 
   9   6  16        3.94       23.52     12.37 o 
  10   6  16        1.84       32.13     42.97 o 
   1   7  16      112.29       99.88      7.72 o 
   2   7  16      178.84      199.90     12.65 o 
   3   7  16        5.46        7.34      4.85 o 
   4   7  16       19.00       33.96      7.13 o 
   5   7  16        0.12        3.65      9.65 o 
   6   7  16        1.92        2.70      8.39 o 
   7   7  16        4.94        3.65      8.49 o 
   8   7  16        0.00        4.09     12.71 o 
   9   7  16        5.61       10.54     27.50 o 
   0   8  16       91.44       78.95     10.97 o 
   1   8  16      492.96      484.09     18.97 o 
   2   8  16       44.64       47.01      8.56 o 
   3   8  16        7.63        4.68      6.05 o 
   4   8  16       18.14       17.34      7.04 o 
   5   8  16       23.07       13.02      7.23 o 
   6   8  16        0.01       -3.27      9.22 o 
   7   8  16       16.92       25.40      9.32 o 
   8   8  16        1.75        7.83     18.54 o 
   1   9  16       19.33       17.59      5.66 o 
   2   9  16       32.30       28.73      7.35 o 
   3   9  16        2.30        3.93      7.00 o 
   4   9  16        1.49       -4.29      8.66 o 
   5   9  16       12.57       12.98      8.25 o 
   6   9  16        1.73        6.15      8.65 o 
   7   9  16        1.78       24.00     18.01 o 
   0  10  16       44.26       20.37      8.95 o 
   1  10  16       11.79        1.87      7.22 o 
   2  10  16        6.42        9.07      7.09 o 
   3  10  16        2.99       -2.63     11.25 o 
   4  10  16        2.65        0.78      8.26 o 
   5  10  16       10.47       -0.89     11.14 o 
   6  10  16       15.56        9.39     15.66 o 
   1  11  16        5.47       18.77      9.30 o 
   2  11  16       45.22       54.10     13.10 o 
   3  11  16        3.61       -4.89     10.05 o 
   4  11  16        1.33        0.21     12.83 o 
   5  11  16        0.76      -53.80     53.80 o 
   1  12  16       14.56       39.79     20.76 o 
   2  12  16        1.25      -21.70     21.70 o 
   3  12  16        4.78      -30.57     30.57 o 
   1   1  17      433.73      396.57     10.50 o 
   2   1  17      179.43      160.16      6.64 o 
   3   1  17      123.77       93.18      6.18 o 
   4   1  17       30.73       20.65      3.65 o 
   5   1  17        1.55       -0.50      4.39 o 
   6   1  17        1.33        2.63      2.91 o 
   7   1  17        0.10       -4.61      4.61 o 
   8   1  17        0.03        6.37      6.59 o 
   9   1  17       12.74       12.45      7.09 o 
  10   1  17        2.33       -4.33      9.07 o 
  11   1  17        0.16       28.82     25.49 o 
   0   2  17     1273.07     1269.98     31.35 o 
   1   2  17       31.73       33.78      3.39 o 
   2   2  17       43.83       41.84      3.63 o 
   3   2  17       28.89       26.40      3.57 o 
   4   2  17      256.03      239.17     10.15 o 
   5   2  17       76.65       80.98      6.47 o 
   6   2  17      401.21      392.28     18.79 o 
   7   2  17        0.98       -0.66      5.16 o 
   8   2  17       21.27       23.67      6.61 o 
   9   2  17        0.26       -1.77      6.99 o 
  10   2  17        1.25        3.84     12.28 o 
  11   2  17        0.38      -16.27     23.43 o 
   1   3  17      117.79      117.21      6.98 o 
   2   3  17      400.78      375.65     11.59 o 
   3   3  17      194.74      201.29      9.35 o 
   4   3  17      349.00      344.12     12.25 o 
   5   3  17        2.25       -1.95      2.30 o 
   6   3  17        6.70        2.60      3.72 o 
   7   3  17        2.42       -5.60      5.60 o 
   8   3  17        4.91       11.41      6.57 o 
   9   3  17        1.69       11.08      7.07 o 
  10   3  17        2.71       -3.88     10.04 o 
   0   4  17      121.84       89.01      6.53 o 
   1   4  17      615.62      629.63     16.11 o 
   2   4  17      157.73      142.04      8.51 o 
   3   4  17      270.18      282.27     12.00 o 
   4   4  17       89.96      103.03      7.17 o 
   5   4  17      189.69      138.62     14.86 o 
   6   4  17       62.91       71.57      7.97 o 
   7   4  17       30.95       30.51      7.98 o 
   8   4  17        3.43       12.25      8.15 o 
   9   4  17        0.00       -2.43      8.96 o 
  10   4  17        0.86       23.12     19.48 o 
   1   5  17      170.91      160.66      9.32 o 
   2   5  17       36.37       29.25      4.11 o 
   3   5  17       84.28       66.07      6.06 o 
   4   5  17      528.02      460.54     18.34 o 
   5   5  17       39.94       47.62      7.19 o 
   6   5  17        0.02        4.18      5.61 o 
   7   5  17        9.01        1.26      6.87 o 
   8   5  17       11.29       18.26      9.30 o 
   9   5  17       15.13        5.56     10.29 o 
  10   5  17        0.25       50.51     21.52 o 
   0   6  17        7.44       17.70      7.20 o 
   1   6  17      523.42      563.46     19.23 o 
   2   6  17       65.10       76.04      6.09 o 
   3   6  17      388.00      369.53     17.08 o 
   4   6  17       13.00       15.29      4.70 o 
   5   6  17       26.94       28.89      6.92 o 
   6   6  17        0.62        1.29      8.24 o 
   7   6  17       19.03       22.45      8.06 o 
   8   6  17        4.37        2.98      8.20 o 
   9   6  17        0.32       -7.83     14.85 o 
   1   7  17       11.65       10.37      3.17 o 
   2   7  17       10.99        3.98      5.22 o 
   3   7  17      152.96      158.29     12.03 o 
   4   7  17       55.85       43.55      7.70 o 
   5   7  17       38.99       42.29      8.17 o 
   6   7  17        7.83       18.72      8.07 o 
   7   7  17       17.12       23.64      9.36 o 
   8   7  17        4.27       12.90      9.93 o 
   9   7  17        0.85        1.99     11.14 o 
   0   8  17       29.82       30.36      8.41 o 
   1   8  17       41.21       40.19      6.63 o 
   2   8  17       42.09       49.30      8.61 o 
   3   8  17      203.82      213.51     16.12 o 
   4   8  17       44.01       54.33      9.21 o 
   5   8  17        6.14        7.35      7.26 o 
   6   8  17       15.71       17.82      7.96 o 
   7   8  17        0.58       -6.66     12.47 o 
   8   8  17        2.47       -0.75     14.24 o 
   1   9  17       20.55       14.03      6.28 o 
   2   9  17       22.32       31.16      6.90 o 
   3   9  17       17.25       18.65      7.85 o 
   4   9  17       14.03       40.04     10.50 o 
   5   9  17        1.65       -4.03     10.69 o 
   6   9  17        8.50       29.02     14.79 o 
   7   9  17        8.95       22.84     45.13 o 
   0  10  17       91.10      113.51     18.31 o 
   1  10  17        0.09        4.17      6.88 o 
   2  10  17       56.23       68.05     11.74 o 
   3  10  17       23.12       21.62      8.63 o 
   4  10  17       12.83        0.19     12.33 o 
   5  10  17        0.00       11.65     10.65 o 
   6  10  17       13.46        8.00     18.58 o 
   1  11  17       10.59        8.48     13.98 o 
   2  11  17        0.56       28.86     15.74 o 
   3  11  17       65.02       65.29     26.53 o 
   4  11  17        5.11      -28.75     36.52 o 
   1  12  17        1.62       16.16     51.89 o 
   0   0  18      717.60      681.12     29.62 o 
   1   0  18     1102.30     1135.67     25.72 o 
   2   0  18       59.86       71.44      8.11 o 
   3   0  18       50.34       40.89      6.20 o 
   4   0  18        4.75        7.54      5.38 o 
   5   0  18      240.67      244.26     18.10 o 
   6   0  18        2.96        1.59      5.22 o 
   7   0  18       50.82       65.54     12.89 o 
   8   0  18       27.34       32.80      9.79 o 
   9   0  18        0.01       -1.80     11.24 o 
  10   0  18        0.58        1.47     13.27 o 
   1   1  18      201.41      187.65      7.89 o 
   2   1  18      302.23      302.31     10.17 o 
   3   1  18       53.44       43.21      4.40 o 
   4   1  18      154.55      161.76      9.27 o 
   5   1  18       58.58       47.91      5.07 o 
   6   1  18        0.84        7.44      4.53 o 
   7   1  18        0.46       12.13      5.59 o 
   8   1  18       29.97       30.61      8.91 o 
   9   1  18        1.10        1.33      7.13 o 
  10   1  18        0.48       17.59      9.70 o 
  11   1  18        0.24        6.95     30.64 o 
   0   2  18      385.99      391.35     19.00 o 
   1   2  18        5.14        9.44      2.93 o 
   2   2  18       25.53       29.11      3.88 o 
   3   2  18       94.99       86.09      6.28 o 
   4   2  18       29.25       26.37      3.87 o 
   5   2  18       13.15        9.07      2.96 o 
   6   2  18        0.49        3.36      3.23 o 
   7   2  18        0.00        4.37      5.52 o 
   8   2  18       10.67        6.49      6.74 o 
   9   2  18        0.01       -5.30      8.45 o 
  10   2  18        2.50       -2.28      9.35 o 
  11   2  18        0.00      -15.51     19.83 o 
   1   3  18      137.08      140.58      8.58 o 
   2   3  18       62.68       70.47      5.54 o 
   3   3  18      125.22      113.34      7.55 o 
   4   3  18      563.95      589.25     17.00 o 
   5   3  18        0.05       -3.23      3.25 o 
   6   3  18       27.93       20.94      6.58 o 
   7   3  18       61.66       63.71      8.69 o 
   8   3  18        0.23        5.46      6.96 o 
   9   3  18        0.32       -3.11      8.00 o 
  10   3  18        2.03       31.61     16.23 o 
   0   4  18      453.44      483.80     23.83 o 
   1   4  18      895.72      865.46     20.62 o 
   2   4  18        6.02       10.99      3.62 o 
   3   4  18      197.62      196.12      9.89 o 
   4   4  18        0.48       10.24      3.21 o 
   5   4  18       19.97        9.65      2.79 o 
   6   4  18        2.68        5.04      5.35 o 
   7   4  18       68.21       85.77     10.58 o 
   8   4  18        0.53        4.50      8.06 o 
   9   4  18        0.19        4.39      9.04 o 
  10   4  18        6.22       36.85     22.63 o 
   1   5  18      107.20       98.39      6.93 o 
   2   5  18      219.97      208.09     10.92 o 
   3   5  18       32.60       26.42      4.06 o 
   4   5  18      216.46      207.73     10.63 o 
   5   5  18        2.23        5.98      5.59 o 
   6   5  18       61.75       67.04      7.96 o 
   7   5  18       35.05       24.15      9.36 o 
   8   5  18        4.40        3.46      8.98 o 
   9   5  18        0.03       17.79     12.83 o 
  10   5  18        3.89        9.18     15.22 o 
   0   6  18      143.54       99.90     13.64 o 
   1   6  18      156.11      136.00      9.72 o 
   2   6  18        0.60        2.25      3.65 o 
   3   6  18        0.02       -1.85      4.53 o 
   4   6  18       36.66       28.86      6.78 o 
   5   6  18       15.32       18.11      7.17 o 
   6   6  18        0.14       -0.07      7.57 o 
   7   6  18        8.94        1.55      7.67 o 
   8   6  18        1.62        3.71     10.17 o 
   9   6  18        0.00      -20.00     26.75 o 
   1   7  18        5.88        8.75      5.04 o 
   2   7  18        2.93       -1.09      4.77 o 
   3   7  18        0.02        4.45      6.01 o 
   4   7  18       28.91       30.88      7.51 o 
   5   7  18        1.82       -6.82      6.82 o 
   6   7  18        3.23        7.87      8.26 o 
   7   7  18        1.07        6.31      9.17 o 
   8   7  18        0.17       -1.28     20.01 o 
   9   7  18        0.29       -8.45     16.07 o 
   0   8  18       30.33       13.64      8.61 o 
   1   8  18        4.41        6.19      5.90 o 
   2   8  18       16.07       17.92      5.82 o 
   3   8  18        0.22        1.54      6.39 o 
   4   8  18        0.01       -7.93      7.93 o 
   5   8  18        3.96       -4.53      7.51 o 
   6   8  18        1.07        2.96      7.04 o 
   7   8  18        6.01       -0.43     17.34 o 
   8   8  18        3.39      -19.50     22.65 o 
   1   9  18        0.06       -6.32      6.32 o 
   2   9  18       11.37        9.41      7.28 o 
   3   9  18        6.71        8.62      8.08 o 
   4   9  18        1.67       -2.54     10.94 o 
   5   9  18        3.77        1.23      8.87 o 
   6   9  18        4.57       28.47     11.71 o 
   7   9  18        0.84      -17.57     45.54 o 
   0  10  18       13.51      -14.45     14.45 o 
   1  10  18        0.06       -7.49      7.49 o 
   2  10  18        5.25        4.25      6.63 o 
   3  10  18        6.12       14.10      8.31 o 
   4  10  18        9.52        4.82     10.46 o 
   5  10  18        9.60       29.21     20.11 o 
   6  10  18        0.55        5.22     22.27 o 
   1  11  18        2.58        8.25     15.29 o 
   2  11  18        0.02       -2.90     16.25 o 
   3  11  18        0.41      -12.09     28.78 o 
   4  11  18        5.63       74.47     41.95 o 
   1  12  18        0.14       -5.04     24.67 o 
   1   1  19        9.32        4.54      3.41 o 
   2   1  19      287.67      294.50     10.52 o 
   3   1  19      738.55      702.51     16.57 o 
   4   1  19        7.23       12.90      3.65 o 
   5   1  19       77.00       86.36      7.31 o 
   6   1  19        6.86        6.65      4.87 o 
   7   1  19        0.18        1.67      5.25 o 
   8   1  19        0.49        7.56      8.24 o 
   9   1  19        0.23       11.43      8.49 o 
  10   1  19        1.26        5.87      9.01 o 
  11   1  19        0.26      -44.72     44.72 o 
   0   2  19     5198.57     5729.97     81.04 o 
   1   2  19       28.62       25.20      3.89 o 
   2   2  19     1107.75     1127.21     22.45 o 
   3   2  19      546.30      537.72     15.44 o 
   4   2  19        9.71       11.77      3.99 o 
   5   2  19       28.10       24.81      4.25 o 
   6   2  19      136.30      157.11     10.12 o 
   7   2  19       14.74       17.75      6.98 o 
   8   2  19       17.54       10.80      7.04 o 
   9   2  19        0.85       13.94      9.81 o 
  10   2  19        1.05       22.31     11.93 o 
   1   3  19        2.39        4.96      4.10 o 
   2   3  19      340.48      353.63     13.77 o 
   3   3  19      533.18      552.80     17.03 o 
   4   3  19       67.80       58.78      5.81 o 
   5   3  19       22.65       25.62      4.71 o 
   6   3  19        0.08       -1.02      5.01 o 
   7   3  19        6.01        5.94      5.96 o 
   8   3  19        0.37       -2.84      6.76 o 
   9   3  19        1.04        9.05      9.37 o 
  10   3  19        5.41        4.59     12.93 o 
   0   4  19      681.70      714.46     32.04 o 
   1   4  19      311.97      282.47     12.52 o 
   2   4  19      425.56      437.12     15.74 o 
   3   4  19       59.82       59.79      5.78 o 
   4   4  19       38.98       41.63      4.95 o 
   5   4  19       20.72       14.87      7.07 o 
   6   4  19       31.82       27.37      6.66 o 
   7   4  19       19.58        5.14      7.18 o 
   8   4  19        4.32       -5.91      8.72 o 
   9   4  19        2.53        2.71      9.85 o 
  10   4  19        0.07       28.00     17.23 o 
   1   5  19       18.59       14.78      3.94 o 
   2   5  19        6.42        7.48      3.73 o 
   3   5  19      311.13      264.84     10.27 o 
   4   5  19       17.06       13.15      4.81 o 
   5   5  19       91.24       86.95      9.77 o 
   6   5  19        2.56        3.50      6.64 o 
   7   5  19       12.73       14.24      8.78 o 
   8   5  19        7.65       -1.27      8.42 o 
   9   5  19        0.48       -5.91     34.46 o 
   0   6  19      103.91       86.41     16.71 o 
   1   6  19      356.03      356.77     16.65 o 
   2   6  19       93.12       76.48      7.00 o 
   3   6  19        9.15       12.64      6.27 o 
   4   6  19        3.40       10.45      5.46 o 
   5   6  19        3.51       -4.55      6.04 o 
   6   6  19        6.65       18.72      7.36 o 
   7   6  19       12.53        6.82     14.45 o 
   8   6  19        9.94        7.68     10.86 o 
   9   6  19       12.53       18.85     35.85 o 
   1   7  19       24.39       19.27      5.32 o 
   2   7  19       39.89       38.77      6.79 o 
   3   7  19      193.93      214.26     15.60 o 
   4   7  19        1.64       -3.10      8.50 o 
   5   7  19       31.25       35.72      9.26 o 
   6   7  19        0.61      -12.37     12.37 o 
   7   7  19        0.68       10.93     13.88 o 
   8   7  19       23.10       38.17     14.43 o 
   0   8  19       64.02       79.27     13.50 o 
   1   8  19       45.59       42.54      7.88 o 
   2   8  19       61.92       48.82      7.69 o 
   3   8  19       45.95       36.53      7.78 o 
   4   8  19        0.48       -0.77      7.47 o 
   5   8  19       18.70       18.36     11.50 o 
   6   8  19        6.05        2.34     12.09 o 
   7   8  19        0.03       14.45     18.10 o 
   8   8  19        0.01      -26.73     26.73 o 
   1   9  19       35.45       26.24      6.84 o 
   2   9  19       48.78       54.85      8.65 o 
   3   9  19        1.62        3.49      7.62 o 
   4   9  19        1.98      -11.08     11.08 o 
   5   9  19        0.15       -4.03     14.83 o 
   6   9  19        3.78      -30.01     30.01 o 
   7   9  19        1.00       57.06     38.27 o 
   0  10  19       39.51       44.57     12.42 o 
   1  10  19        8.51       -7.82     10.54 o 
   2  10  19        0.50        6.70     15.07 o 
   3  10  19        0.36       -1.19     17.29 o 
   4  10  19        1.28       10.31     23.26 o 
   5  10  19       14.49      -43.39     43.39 o 
   1  11  19        0.86        3.65     11.55 o 
   2  11  19        1.51       83.20     25.29 o 
   3  11  19        2.16      -34.30     34.30 o 
   0   0  20     1161.44     1394.76     53.21 o 
   1   0  20     1637.36     1619.63     42.86 o 
   2   0  20     1763.68     1956.01     44.28 o 
   3   0  20       12.55        2.95      4.47 o 
   4   0  20        1.75        2.47      7.10 o 
   5   0  20       40.52       43.51      7.37 o 
   6   0  20      109.08      104.33     12.67 o 
   7   0  20       65.23       82.52     16.59 o 
   8   0  20        0.17        7.60     10.01 o 
   9   0  20        1.81        1.74      9.42 o 
  10   0  20        1.32        8.76     19.76 o 
   1   1  20      354.95      369.21     14.81 o 
   2   1  20     2076.66     2165.77     29.57 o 
   3   1  20      275.67      276.55     10.89 o 
   4   1  20      549.63      515.25     17.99 o 
   5   1  20       88.28       82.70      7.76 o 
   6   1  20      129.45      132.22      9.97 o 
   7   1  20        3.44       -0.45      5.55 o 
   8   1  20        1.60        7.37      7.55 o 
   9   1  20        3.82       22.39      8.45 o 
  10   1  20        6.23        4.67     18.74 o 
   0   2  20       55.10       67.21     11.73 o 
   1   2  20        4.39        9.54      4.50 o 
   2   2  20        3.47        5.39      4.29 o 
   3   2  20        4.68       10.24      3.62 o 
   4   2  20       15.35       10.50      3.88 o 
   5   2  20      127.50       90.75      8.95 o 
   6   2  20        7.46       11.77      5.16 o 
   7   2  20        4.68       21.93      6.96 o 
   8   2  20        0.61        7.06     12.65 o 
   9   2  20        0.50        1.43      9.55 o 
  10   2  20        1.32       29.33     19.39 o 
   1   3  20        4.04        1.31      3.58 o 
   2   3  20       43.32       27.54      4.49 o 
   3   3  20       70.12       51.56      5.80 o 
   4   3  20        8.98        3.84      3.79 o 
   5   3  20      142.22      154.90     10.91 o 
   6   3  20        7.44        5.79      5.49 o 
   7   3  20        1.19       -9.63      9.63 o 
   8   3  20        0.09       -5.15      8.48 o 
   9   3  20        0.01       12.16     12.58 o 
  10   3  20        0.07        7.93     46.25 o 
   0   4  20      114.91      123.11     13.89 o 
   1   4  20      422.32      422.73     15.85 o 
   2   4  20      431.74      439.97     15.88 o 
   3   4  20       28.44       23.91      4.06 o 
   4   4  20        4.02        5.95      3.89 o 
   5   4  20       68.06       52.28      8.69 o 
   6   4  20       17.98       17.28      6.20 o 
   7   4  20       10.95       26.07      8.83 o 
   8   4  20       14.91        4.71     10.85 o 
   9   4  20        4.67       27.76     17.82 o 
  10   4  20        0.15      -22.61     35.98 o 
   1   5  20       68.32       54.32      4.83 o 
   2   5  20        3.60        7.71      3.65 o 
   3   5  20        1.69       -2.20      2.20 o 
   4   5  20       30.03       31.06      4.54 o 
   5   5  20       65.88       69.09      9.85 o 
   6   5  20        1.21       -1.45      6.95 o 
   7   5  20        0.06        0.90      9.87 o 
   8   5  20        3.20       -9.30     12.63 o 
   9   5  20        2.49      -21.31     21.31 o 
   0   6  20       55.89       53.35     10.14 o 
   1   6  20       56.40       50.25      6.74 o 
   2   6  20       69.99       79.47      8.05 o 
   3   6  20       76.37       69.16      8.30 o 
   4   6  20       29.11       23.60      6.40 o 
   5   6  20        0.83        0.61      7.36 o 
   6   6  20        3.17        0.29      7.97 o 
   7   6  20        2.21       17.35     12.11 o 
   8   6  20       21.13       20.41     18.91 o 
   9   6  20        7.03      -33.20     33.20 o 
   1   7  20        5.64        1.72      5.01 o 
   2   7  20       15.04       11.81      5.95 o 
   3   7  20       27.43       38.69      7.96 o 
   4   7  20        1.30       11.92      6.94 o 
   5   7  20        5.05       12.55      8.27 o 
   6   7  20        3.71       12.11      8.53 o 
   7   7  20        0.44      -12.07     14.61 o 
   8   7  20        0.65        0.84     13.28 o 
   0   8  20       12.04        7.78      8.89 o 
   1   8  20      195.85      226.75     16.21 o 
   2   8  20       69.51       75.97     10.29 o 
   3   8  20        8.60       10.26      7.53 o 
   4   8  20        2.94        4.12      6.90 o 
   5   8  20        4.16        4.39      8.76 o 
   6   8  20        0.08        6.82      9.23 o 
   7   8  20        0.80       12.89     17.99 o 
   1   9  20       23.03       22.80      9.37 o 
   2   9  20        0.11        9.66      7.41 o 
   3   9  20       11.50        6.42      8.01 o 
   4   9  20        0.03      -14.85     14.85 o 
   5   9  20        0.33       15.96     13.86 o 
   6   9  20       10.20      -12.98     26.08 o 
   0  10  20       45.45       52.53     14.67 o 
   1  10  20       13.99        4.68      8.68 o 
   2  10  20       28.49       25.24     11.85 o 
   3  10  20        0.29       28.79     27.18 o 
   4  10  20        9.04        8.69     38.78 o 
   5  10  20        1.62       12.19     20.60 o 
   1  11  20        0.00      -27.63     27.63 o 
   2  11  20        3.09       -7.04     21.45 o 
   3  11  20        7.17      -21.35     21.35 o 
   1   1  21       10.62       15.14      4.55 o 
   2   1  21      275.03      292.32     11.65 o 
   3   1  21       74.10       60.99      5.46 o 
   4   1  21      208.65      197.34     10.47 o 
   5   1  21       36.29       33.02      5.45 o 
   6   1  21       18.59       16.48      5.81 o 
   7   1  21        5.43        2.98      6.17 o 
   8   1  21        0.44       -8.93      8.93 o 
   9   1  21        0.37      -10.34     11.71 o 
  10   1  21        1.21      -12.66     46.55 o 
   0   2  21      814.40      885.40     38.77 o 
   1   2  21      523.65      560.64     19.55 o 
   2   2  21       14.93       23.73      4.96 o 
   3   2  21      188.24      212.59     12.56 o 
   4   2  21      124.70      110.56      9.25 o 
   5   2  21      159.45      155.20     11.32 o 
   6   2  21      153.75      202.83     17.60 o 
   7   2  21       15.25       28.27      7.94 o 
   8   2  21        0.81        6.13      6.88 o 
   9   2  21        1.08        5.08     10.34 o 
  10   2  21        1.19      -58.93     58.93 o 
   1   3  21       19.45       13.46      4.66 o 
   2   3  21      357.52      345.15     14.70 o 
   3   3  21      110.14       98.08      7.82 o 
   4   3  21      330.22      322.17     15.38 o 
   5   3  21      114.58       97.36      9.36 o 
   6   3  21       30.52       19.80      5.98 o 
   7   3  21        0.01       -1.45      7.20 o 
   8   3  21        0.56       -9.58      9.58 o 
   9   3  21        1.39       33.88     34.38 o 
   0   4  21       76.48       91.32     14.04 o 
   1   4  21        9.88       14.14      3.68 o 
   2   4  21       15.42       12.98      4.15 o 
   3   4  21        4.32       -0.10      3.81 o 
   4   4  21        1.22        1.82      4.64 o 
   5   4  21        4.84        5.08      6.57 o 
   6   4  21        0.01        8.11      6.31 o 
   7   4  21        0.68        0.08      7.06 o 
   8   4  21        1.40        3.41      9.09 o 
   9   4  21        0.06        3.31     13.89 o 
   1   5  21       44.37       43.09      5.24 o 
   2   5  21        0.74        4.34      3.40 o 
   3   5  21        4.42        0.38      3.82 o 
   4   5  21       15.52        9.87      5.08 o 
   5   5  21        9.04        4.93      8.11 o 
   6   5  21        0.00       -6.69      6.69 o 
   7   5  21       17.40       20.67     10.02 o 
   8   5  21        3.23       18.94     11.29 o 
   9   5  21        0.00      -34.01     34.01 o 
   0   6  21      137.74      138.02     17.03 o 
   1   6  21       16.37       22.95      5.85 o 
   2   6  21       65.66       74.03      8.09 o 
   3   6  21       28.94       18.96      6.25 o 
   4   6  21        1.76       -7.51      7.65 o 
   5   6  21       56.96       46.53     10.42 o 
   6   6  21       35.92       43.59      9.14 o 
   7   6  21        2.85       12.25      9.33 o 
   8   6  21        6.40      -10.47     13.89 o 
   1   7  21        0.26       -2.82      5.67 o 
   2   7  21        0.08       10.40      6.90 o 
   3   7  21        1.52       -3.62      9.34 o 
   4   7  21        3.95       -0.95      7.78 o 
   5   7  21        3.95       11.29      7.33 o 
   6   7  21        0.23        9.85      9.37 o 
   7   7  21        4.46      -13.38     13.38 o 
   8   7  21        6.63       33.07     27.68 o 
   0   8  21      253.28      222.25     21.99 o 
   1   8  21        6.78        0.86      8.61 o 
   2   8  21       49.97       37.31      7.05 o 
   3   8  21        2.99       -0.37      7.68 o 
   4   8  21        9.08        4.63      6.79 o 
   5   8  21        7.35        5.62      8.11 o 
   6   8  21        0.17       31.66     20.23 o 
   1   9  21        2.53        2.64      6.76 o 
   2   9  21       19.76       15.32      9.37 o 
   3   9  21        0.90       -3.68     10.99 o 
   4   9  21        3.77      -12.84     12.84 o 
   5   9  21        0.44        8.13     33.47 o 
   6   9  21        4.96       -0.65     21.81 o 
   0  10  21        0.94       25.48     47.55 o 
   1  10  21        0.07      -18.83     18.83 o 
   2  10  21        7.82       22.61     15.30 o 
   3  10  21        0.09       -0.48     11.19 o 
   4  10  21        3.45       30.14     20.28 o 
   1  11  21        6.92      -18.35     18.35 o 
   0   0  22     3992.67     4662.90    166.39 o 
   1   0  22       34.72       28.00      8.70 o 
   2   0  22      278.90      294.16     19.26 o 
   3   0  22      191.15      186.34     15.60 o 
   4   0  22      158.71      190.14     17.20 o 
   5   0  22       27.12       45.35     10.77 o 
   6   0  22      103.87      108.48     15.90 o 
   7   0  22       23.41        3.95      9.91 o 
   8   0  22       70.57       92.89     16.84 o 
   9   0  22        2.31       18.67     12.77 o 
  10   0  22        3.43       27.72     17.68 o 
   1   1  22      272.23      289.87     15.80 o 
   2   1  22       26.93       24.59      4.75 o 
   3   1  22       84.19       77.62      6.44 o 
   4   1  22      360.07      312.85     15.13 o 
   5   1  22        1.70       -0.59      4.75 o 
   6   1  22        3.78       11.02      7.79 o 
   7   1  22       15.49        4.37      7.69 o 
   8   1  22        0.14       -6.37      8.57 o 
   9   1  22        2.83       17.06     11.69 o 
  10   1  22        4.59       -0.25     22.73 o 
   0   2  22     1098.55     1203.83     46.35 o 
   1   2  22       33.52       26.65      5.08 o 
   2   2  22      255.16      247.70     13.87 o 
   3   2  22       54.21       56.58      6.44 o 
   4   2  22        3.15        0.03      4.77 o 
   5   2  22       12.21       10.13      5.31 o 
   6   2  22       12.48       10.69      7.97 o 
   7   2  22       10.99        2.84      7.06 o 
   8   2  22        7.41        3.94     11.28 o 
   9   2  22        0.39       -4.02     12.76 o 
   1   3  22      207.54      186.98     11.65 o 
   2   3  22      222.15      216.37     11.84 o 
   3   3  22        4.54        6.14      4.00 o 
   4   3  22       95.22       85.42      9.14 o 
   5   3  22       14.27        1.68      5.03 o 
   6   3  22        8.91       10.09      6.84 o 
   7   3  22       13.15       16.39      9.25 o 
   8   3  22        0.68      -12.11     12.11 o 
   9   3  22        3.74      -10.94     19.33 o 
   0   4  22       22.40       23.23      8.36 o 
   1   4  22      205.05      184.89     10.88 o 
   2   4  22        1.08        0.39      4.60 o 
   3   4  22        2.06        0.13      4.77 o 
   4   4  22       21.60       17.00      5.65 o 
   5   4  22       14.40       -3.62      8.44 o 
   6   4  22        0.25        1.61      8.22 o 
   7   4  22        0.47       -8.70      9.09 o 
   8   4  22        5.21       20.04     14.14 o 
   1   5  22      105.61      116.17      9.74 o 
   2   5  22       76.48       63.62      7.50 o 
   3   5  22        3.31        1.56      4.53 o 
   4   5  22       28.24       34.15      7.06 o 
   5   5  22        4.48        9.18      7.44 o 
   6   5  22        0.07        2.76      8.30 o 
   7   5  22       12.17        4.84     14.01 o 
   8   5  22        0.05       10.30     17.78 o 
   9   5  22        0.79       24.85     20.99 o 
   0   6  22       36.02       24.44      8.68 o 
   1   6  22       35.76       28.56      5.28 o 
   2   6  22      123.58      138.92     12.64 o 
   3   6  22        0.22        3.42      5.65 o 
   4   6  22       25.21       24.75     11.14 o 
   5   6  22        3.61       10.44      9.56 o 
   6   6  22       13.78       -2.19      9.44 o 
   7   6  22        0.31       -4.10     12.60 o 
   8   6  22        0.55      -22.30     61.61 o 
   1   7  22       30.87       32.58      7.42 o 
   2   7  22        9.11       20.21      6.71 o 
   3   7  22       78.16       92.49     11.20 o 
   4   7  22        0.00       -5.74      7.00 o 
   5   7  22        2.44        5.63      9.04 o 
   6   7  22       10.64       11.55     12.06 o 
   7   7  22        3.49       -8.75     16.73 o 
   0   8  22        0.02       -7.67     10.64 o 
   1   8  22        4.07       -5.23      6.86 o 
   2   8  22        5.02        4.01     11.17 o 
   3   8  22        7.50       12.40      7.76 o 
   4   8  22       39.72       49.12     11.72 o 
   5   8  22       14.67        9.35     10.82 o 
   6   8  22        0.73      -43.39     43.39 o 
   1   9  22       36.92       23.00      7.56 o 
   2   9  22       22.36       26.81      9.27 o 
   3   9  22       68.84       81.58     14.67 o 
   4   9  22       13.56       31.70     17.63 o 
   5   9  22       14.97       -7.61     21.41 o 
   6   9  22        7.70       27.25     27.18 o 
   0  10  22        3.47       -2.60     22.02 o 
   1  10  22        7.29      -19.04     19.04 o 
   2  10  22        0.06      -13.52     19.03 o 
   3  10  22        0.62      -39.50     39.50 o 
   1   1  23       80.18       80.00      8.81 o 
   2   1  23       11.90        9.64      5.16 o 
   3   1  23        6.61        0.19      3.09 o 
   4   1  23      223.56      207.94     15.44 o 
   5   1  23        3.32        2.69      5.48 o 
   6   1  23        3.06        5.88      6.05 o 
   7   1  23        4.38        0.57      7.67 o 
   8   1  23        3.46       -7.97      7.97 o 
   9   1  23        0.24      -16.03     17.19 o 
   0   2  23        0.17        1.80      7.04 o 
   1   2  23      294.60      308.35     17.10 o 
   2   2  23       16.06       20.89      5.32 o 
   3   2  23       45.95       39.60      5.99 o 
   4   2  23        0.55        7.92      5.62 o 
   5   2  23       82.34       78.09      9.98 o 
   6   2  23       10.97       -5.15     10.81 o 
   7   2  23       21.83       18.70      8.17 o 
   8   2  23        0.05       -4.41      9.18 o 
   9   2  23        0.01      -25.98     25.98 o 
   1   3  23       55.67       57.72      6.94 o 
   2   3  23        1.98        2.47      4.45 o 
   3   3  23       33.53       25.67      4.66 o 
   4   3  23      140.78      171.37     12.69 o 
   5   3  23        0.01       -1.80      5.80 o 
   6   3  23        6.56        9.56      6.72 o 
   7   3  23        1.71       -7.12      7.12 o 
   8   3  23        7.40      -14.27     14.27 o 
   0   4  23       55.38       54.36     10.72 o 
   1   4  23        0.84        8.99      5.42 o 
   2   4  23        0.08        4.99      5.26 o 
   3   4  23       13.30       12.40      5.50 o 
   4   4  23        0.53        4.18      4.78 o 
   5   4  23        0.44        2.49      6.63 o 
   6   4  23        9.01        5.42      6.32 o 
   7   4  23        3.60       -6.12      9.36 o 
   8   4  23        0.97       21.48     19.64 o 
   1   5  23       53.07       58.33      8.39 o 
   2   5  23       65.36       85.94      9.30 o 
   3   5  23       18.77        9.83      6.82 o 
   4   5  23      109.14      144.45     14.80 o 
   5   5  23        7.08       -1.62      7.32 o 
   6   5  23       17.07       22.68      8.71 o 
   7   5  23        4.55       11.37     12.93 o 
   8   5  23        0.09       14.40     29.96 o 
   0   6  23       26.87       48.99     11.47 o 
   1   6  23      111.13      139.66     12.10 o 
   2   6  23       21.29       18.92      6.60 o 
   3   6  23       30.39       20.24      6.33 o 
   4   6  23       11.78       -3.69      7.50 o 
   5   6  23        7.97        1.67      7.68 o 
   6   6  23        0.60       10.17      9.97 o 
   7   6  23        7.22       23.28     15.34 o 
   1   7  23       34.52       36.32      7.34 o 
   2   7  23       41.69       35.07      6.73 o 
   3   7  23        0.34       12.32      6.94 o 
   4   7  23       58.76       55.17     12.82 o 
   5   7  23        0.30        1.46      8.29 o 
   6   7  23       28.17       32.99     14.83 o 
   7   7  23        0.12      -39.93     39.93 o 
   0   8  23        0.02      -10.60     10.60 o 
   1   8  23        0.11        4.11      6.88 o 
   2   8  23        3.59        7.91      9.15 o 
   3   8  23        6.63       10.26      9.13 o 
   4   8  23        0.17       -2.09      8.64 o 
   5   8  23        0.11      -11.57     11.57 o 
   6   8  23        5.11      -20.29     24.17 o 
   1   9  23        2.13        4.80      9.96 o 
   2   9  23        0.34       -4.00     15.87 o 
   3   9  23        5.00       34.98     14.28 o 
   4   9  23        1.27      -25.32     25.32 o 
   5   9  23        0.03        2.84     18.61 o 
   0  10  23        3.18      -24.19     24.19 o 
   1  10  23       18.96        4.24     20.44 o 
   2  10  23        0.24      -45.94     45.94 o 
   3  10  23        4.43      -30.64     30.78 o 
   0   0  24       83.79      102.49     26.64 o 
   1   0  24       14.96        7.31      6.91 o 
   2   0  24      248.61      259.11     19.99 o 
   3   0  24      210.59      194.65     17.30 o 
   4   0  24       14.61       20.79      8.00 o 
   5   0  24        0.44      -19.05     20.41 o 
   6   0  24        3.38       16.49      9.74 o 
   7   0  24        1.85      -17.07     17.57 o 
   8   0  24       29.37       44.42     12.81 o 
   9   0  24        3.18      -17.43     61.64 o 
   1   1  24        8.04        6.47      5.36 o 
   2   1  24      300.42      338.59     18.08 o 
   3   1  24      167.13      183.61     13.90 o 
   4   1  24        2.65        4.28      5.74 o 
   5   1  24       63.37       75.14      9.18 o 
   6   1  24        0.11       -1.49      6.59 o 
   7   1  24        9.91       -1.04      7.68 o 
   8   1  24       16.19       18.82     11.29 o 
   9   1  24        2.97       28.75     24.01 o 
   0   2  24      319.73      380.64     27.35 o 
   1   2  24       36.59       31.90      6.56 o 
   2   2  24      351.79      375.31     18.16 o 
   3   2  24       16.40       18.41      4.90 o 
   4   2  24        2.25       -1.71      4.78 o 
   5   2  24        1.85        0.21      5.81 o 
   6   2  24       22.13       27.67      9.00 o 
   7   2  24       16.45       28.06      9.64 o 
   8   2  24        0.27       25.49     15.81 o 
   1   3  24       96.67       97.61      9.98 o 
   2   3  24        0.01        5.61      5.48 o 
   3   3  24      229.16      244.26     15.45 o 
   4   3  24       18.18       15.25      5.66 o 
   5   3  24       26.17       22.47      8.36 o 
   6   3  24       10.78       28.20      9.43 o 
   7   3  24        0.28       12.27      8.10 o 
   8   3  24        9.91      -23.88     29.22 o 
   0   4  24      926.63     1093.42     48.03 o 
   1   4  24       23.00       20.17      6.25 o 
   2   4  24      177.29      170.15     13.28 o 
   3   4  24        7.91        0.48      5.89 o 
   4   4  24        2.74        4.41      5.81 o 
   5   4  24        3.28       -1.08      6.91 o 
   6   4  24       73.08       77.58     11.56 o 
   7   4  24        9.89       15.27     12.35 o 
   8   4  24        4.69      -50.31     50.31 o 
   1   5  24       27.20       25.72      6.05 o 
   2   5  24        4.38        2.81      5.61 o 
   3   5  24      152.81      142.85     12.20 o 
   4   5  24        0.11        1.45      7.34 o 
   5   5  24        3.25        6.79     10.04 o 
   6   5  24        6.08       10.81      9.81 o 
   7   5  24        0.17       -5.71     14.35 o 
   0   6  24        3.90        7.53      9.04 o 
   1   6  24        0.03       -5.67      6.07 o 
   2   6  24       17.80       24.92      7.14 o 
   3   6  24        8.83        4.99      6.99 o 
   4   6  24       15.22       18.07      8.07 o 
   5   6  24       16.53       12.48      9.58 o 
   6   6  24        3.17        6.40     16.54 o 
   7   6  24        1.37      -41.01     41.01 o 
   1   7  24        6.69       12.38      6.89 o 
   2   7  24        1.69       -3.09      7.33 o 
   3   7  24       13.95       29.02      8.47 o 
   4   7  24        5.75       13.49      7.25 o 
   5   7  24       22.73       16.86     10.89 o 
   6   7  24        3.24       29.28     26.32 o 
   0   8  24      246.95      345.90     34.62 o 
   1   8  24       15.07       18.36      8.14 o 
   2   8  24       71.47      110.51     15.12 o 
   3   8  24        4.49       10.93     13.33 o 
   4   8  24       16.66        8.13      9.82 o 
   5   8  24       14.41       22.31     16.03 o 
   6   8  24        1.15      -25.60     38.63 o 
   1   9  24       12.67       12.53     10.58 o 
   2   9  24        1.18        9.80     15.88 o 
   3   9  24        2.11        6.84     15.55 o 
   4   9  24        6.96       60.29     34.03 o 
   1  10  24       15.74       24.89     52.30 o 
   2  10  24        4.02      -59.48     59.48 o 
   1   1  25        2.23       10.20      5.97 o 
   2   1  25       85.40      101.48     11.82 o 
   3   1  25       38.72       43.01      8.16 o 
   4   1  25       28.05       28.22      6.82 o 
   5   1  25        4.83        2.02      6.19 o 
   6   1  25        2.11        7.93      8.98 o 
   7   1  25        0.11       12.33     10.11 o 
   8   1  25        0.17      -16.81     16.81 o 
   9   1  25        0.00       14.12     22.26 o 
   0   2  25       60.21       73.68     12.08 o 
   1   2  25      493.02      570.40     24.25 o 
   2   2  25      342.46      371.76     19.62 o 
   3   2  25       22.91       23.50      6.24 o 
   4   2  25        0.56       -2.95      6.49 o 
   5   2  25        6.83       -0.09      6.98 o 
   6   2  25       16.05       18.52     12.75 o 
   7   2  25        1.72       12.70     10.48 o 
   8   2  25        5.51       35.97     35.21 o 
   1   3  25        3.42       11.34      5.57 o 
   2   3  25       34.11       48.88      7.85 o 
   3   3  25        0.21       -0.42      5.51 o 
   4   3  25       28.81       48.89      9.92 o 
   5   3  25        0.39        6.27      8.74 o 
   6   3  25        0.60        7.34      8.18 o 
   7   3  25        2.46       -8.36      8.36 o 
   0   4  25        7.51        4.73      7.90 o 
   1   4  25        0.65        7.44      6.06 o 
   2   4  25        0.23       -2.12      5.72 o 
   3   4  25        4.72       -6.02      6.14 o 
   4   4  25        1.35       -2.14      7.38 o 
   5   4  25        5.85       -4.52      7.09 o 
   6   4  25        2.55      -11.04     11.04 o 
   7   4  25        0.59       17.39     23.89 o 
   1   5  25        8.33        6.22      7.31 o 
   2   5  25       89.23      105.92     10.33 o 
   3   5  25       67.28       72.39     10.73 o 
   4   5  25        5.11       -0.89      7.76 o 
   5   5  25       28.62       40.64      9.61 o 
   6   5  25        0.07       -7.41     11.75 o 
   7   5  25        5.99       57.95     40.12 o 
   0   6  25       18.27        9.06      9.67 o 
   1   6  25       69.30       73.26     10.26 o 
   2   6  25       40.15       40.43      8.94 o 
   3   6  25        9.92        8.50      7.41 o 
   4   6  25       11.99        7.64      7.95 o 
   5   6  25       22.69       10.31      8.25 o 
   6   6  25        0.25      -29.53     48.70 o 
   7   6  25        6.32      -46.56     46.56 o 
   1   7  25        0.01       10.23      7.17 o 
   2   7  25       25.37        8.38      7.27 o 
   3   7  25        0.13        2.29      7.20 o 
   4   7  25        0.64        8.42      9.65 o 
   5   7  25        3.41       -1.29     17.54 o 
   6   7  25        1.37       28.19     20.78 o 
   0   8  25       21.18       14.78     16.14 o 
   1   8  25       26.15       25.94      7.78 o 
   2   8  25        3.62       -3.66     10.36 o 
   3   8  25       13.82       11.55     10.46 o 
   4   8  25        9.93        8.76     11.72 o 
   5   8  25       16.38       17.57     74.51 o 
   1   9  25       29.14       14.37     14.75 o 
   2   9  25        9.68       19.10     33.89 o 
   3   9  25        9.79        4.26     23.24 o 
   0   0  26        0.09       -6.10     13.77 o 
   1   0  26      255.05      278.52     23.98 o 
   2   0  26       46.09       51.19     10.24 o 
   3   0  26      167.89      153.27     22.54 o 
   4   0  26        0.14       20.94     11.80 o 
   5   0  26        0.01       -7.10     10.25 o 
   6   0  26       11.58        5.67     12.51 o 
   7   0  26        0.20       -2.68     12.84 o 
   8   0  26        0.53       -7.90     22.68 o 
   9   0  26        0.02       60.52     43.46 o 
   1   1  26        1.76        2.82      5.36 o 
   2   1  26        5.10       11.27      6.92 o 
   3   1  26      152.18      163.53     15.16 o 
   4   1  26       41.89       38.22      8.05 o 
   5   1  26       42.30       34.48      8.92 o 
   6   1  26       13.14       20.02      9.90 o 
   7   1  26        0.01        1.60     10.40 o 
   8   1  26        1.85       -8.30     21.33 o 
   0   2  26       28.91       32.08     10.31 o 
   1   2  26        9.15       14.46      5.76 o 
   2   2  26       15.91       16.99      7.13 o 
   3   2  26       45.03       43.78      7.77 o 
   4   2  26       39.53       45.47      7.19 o 
   5   2  26        6.68       -0.82      9.51 o 
   6   2  26       14.17        6.43      7.67 o 
   7   2  26        4.80       -0.24     16.15 o 
   1   3  26        0.33       -4.34      5.34 o 
   2   3  26       69.38       84.14      9.50 o 
   3   3  26        6.83       15.35      5.58 o 
   4   3  26      101.75      101.52     10.82 o 
   5   3  26        8.27        1.63      6.79 o 
   6   3  26        1.03       -2.03     10.46 o 
   7   3  26        0.27       11.64     60.60 o 
   0   4  26        0.11       -5.93      7.69 o 
   1   4  26       24.65       25.31      6.13 o 
   2   4  26        3.15        3.39      6.33 o 
   3   4  26        6.62        8.38      5.46 o 
   4   4  26       26.57       24.81      8.67 o 
   5   4  26       20.72       41.62      8.92 o 
   6   4  26       51.72       63.55     12.14 o 
   1   5  26        9.62        4.60      5.78 o 
   2   5  26       17.81       18.06      6.70 o 
   3   5  26       27.66       25.07      7.23 o 
   4   5  26        7.33       20.74      7.22 o 
   5   5  26        0.02        4.56      7.72 o 
   6   5  26        0.25       27.58     16.80 o 
   0   6  26       52.67       71.06     13.86 o 
   1   6  26        0.98        0.82      8.27 o 
   2   6  26       21.23       20.76      7.30 o 
   3   6  26       28.80       47.20      9.09 o 
   4   6  26       17.57       18.34      9.27 o 
   5   6  26        0.15      -14.86     14.86 o 
   6   6  26        2.56       25.87     23.67 o 
   1   7  26        0.36        2.88      8.92 o 
   2   7  26       10.42       -0.33      8.06 o 
   3   7  26        0.20       -7.92      7.92 o 
   4   7  26       21.60        4.79      9.78 o 
   5   7  26        0.49       -9.53     18.56 o 
   6   7  26        7.84       55.60     38.60 o 
   0   8  26        1.33        4.68     13.19 o 
   1   8  26        1.13       20.55     12.76 o 
   2   8  26        0.00       10.60     13.61 o 
   3   8  26        7.31      -15.80     15.80 o 
   4   8  26        8.60       30.53     27.97 o 
   1   9  26        0.03       51.89     38.62 o 
   2   9  26        7.56       37.66     23.81 o 
   1   1  27       35.48       34.77      7.77 o 
   2   1  27       18.11       17.62      6.66 o 
   3   1  27       13.48       11.55      7.17 o 
   4   1  27        1.07        2.83      7.82 o 
   5   1  27       11.61        6.68      8.56 o 
   6   1  27        6.58       11.36     10.47 o 
   7   1  27        0.79       11.19     18.77 o 
   8   1  27        1.17       40.12     19.45 o 
   0   2  27        2.04       -2.07      8.51 o 
   1   2  27       96.95      101.30     10.59 o 
   2   2  27        0.10        2.05      6.06 o 
   3   2  27       12.01       10.50      6.58 o 
   4   2  27       63.92       69.16      9.74 o 
   5   2  27        8.26        1.37      9.13 o 
   6   2  27       19.86       29.87     12.04 o 
   7   2  27       20.57       15.95     28.38 o 
   1   3  27       18.15       20.55      7.41 o 
   2   3  27        6.38        7.39      5.91 o 
   3   3  27        9.49       14.26      6.56 o 
   4   3  27        5.15       -7.47      7.47 o 
   5   3  27       19.90       18.78     10.17 o 
   6   3  27        5.82       10.35     19.13 o 
   0   4  27       59.90       78.62     13.44 o 
   1   4  27        3.53        4.74      7.04 o 
   2   4  27        0.58       -1.78      5.97 o 
   3   4  27        0.78        1.71      5.64 o 
   4   4  27        0.73       11.86      9.09 o 
   5   4  27       16.93       13.28      8.47 o 
   6   4  27        0.55       -2.75     28.67 o 
   1   5  27       15.43        2.30      6.08 o 
   2   5  27       40.22       69.38      9.99 o 
   3   5  27       16.63       18.64      9.07 o 
   4   5  27       23.27       16.69      9.77 o 
   5   5  27        0.14       -8.66      9.84 o 
   6   5  27        0.66       40.88     41.98 o 
   0   6  27      120.96      116.33     26.21 o 
   1   6  27       38.10       46.52      8.34 o 
   2   6  27       13.45       22.27     11.12 o 
   3   6  27       21.39       20.87      7.57 o 
   4   6  27        8.32       20.07      9.34 o 
   5   6  27        2.02      -13.06     17.17 o 
   6   6  27        0.00       49.01     51.52 o 
   1   7  27        3.47        6.60     12.06 o 
   2   7  27       61.50       97.65     17.63 o 
   3   7  27       12.92       26.07     15.45 o 
   4   7  27       28.24       44.29     18.46 o 
   5   7  27        2.02       16.47     16.75 o 
   0   8  27        6.43       -5.11     15.29 o 
   1   8  27       30.67       -6.46     24.60 o 
   2   8  27        5.43        0.06     23.67 o 
   1   9  27        3.03       81.46     45.80 o 
   0   0  28       11.17       -7.55     13.67 o 
   1   0  28      129.03      156.64     24.21 o 
   2   0  28       97.13      118.12     21.57 o 
   3   0  28        0.70        3.40     11.51 o 
   4   0  28       14.80       17.57     11.32 o 
   5   0  28       68.42       89.22     23.12 o 
   6   0  28       17.63       51.76     20.09 o 
   7   0  28       23.01       21.64     21.94 o 
   8   0  28        1.67       30.83     18.67 o 
   1   1  28       12.78       10.21      7.85 o 
   2   1  28       31.91       50.74      9.62 o 
   3   1  28        1.07        3.76      7.94 o 
   4   1  28       20.57        8.29      8.78 o 
   5   1  28        3.71       17.76     10.76 o 
   6   1  28        0.03       33.93     24.58 o 
   7   1  28        0.01      -19.65     39.55 o 
   0   2  28        2.64       11.17      8.05 o 
   1   2  28        7.68       10.59      6.31 o 
   2   2  28       11.00        7.09      5.55 o 
   3   2  28        2.91       -4.77     10.04 o 
   4   2  28        1.85       -8.99      8.99 o 
   5   2  28       16.12       10.68     11.24 o 
   6   2  28        6.69      -28.26     28.26 o 
   7   2  28       10.37      -33.46     33.46 o 
   1   3  28        4.77        6.16      6.17 o 
   2   3  28       14.56       20.58      6.18 o 
   3   3  28       27.82       27.96      7.01 o 
   4   3  28       60.98       71.02     11.49 o 
   5   3  28       11.58        5.84      8.08 o 
   6   3  28        0.80      -26.78     42.84 o 
   0   4  28       12.76       31.10     13.33 o 
   1   4  28      155.50      215.66     16.25 o 
   2   4  28        5.14        8.77      6.09 o 
   3   4  28        0.28       -1.11      7.53 o 
   4   4  28        6.38       10.44      8.13 o 
   5   4  28        0.10      -19.94     19.94 o 
   6   4  28        0.33        5.04     34.50 o 
   1   5  28        1.90        6.10      6.45 o 
   2   5  28        9.72        8.53      7.00 o 
   3   5  28       19.99       38.52      9.76 o 
   4   5  28       22.10       19.99     14.39 o 
   5   5  28       13.11       12.50     21.38 o 
   6   5  28        0.02      -36.97     45.01 o 
   0   6  28        2.30      -11.99     11.99 o 
   1   6  28        0.62        8.08      7.43 o 
   2   6  28        0.01        4.89     12.16 o 
   3   6  28        4.36        8.65      9.98 o 
   4   6  28        5.03       14.50     17.57 o 
   5   6  28        0.53        8.87     30.80 o 
   1   7  28        5.60       -1.25     12.22 o 
   2   7  28       11.15       11.71     16.30 o 
   3   7  28        0.04        5.83     12.66 o 
   4   7  28       10.01      -19.52     19.52 o 
   5   7  28        1.40      -38.77     52.69 o 
   1   8  28       17.46      -12.00     19.12 o 
   2   8  28        0.79       11.97     28.59 o 
   1   1  29       23.59       13.70      9.33 o 
   2   1  29        1.29        6.05      9.95 o 
   3   1  29       77.00      105.00     14.44 o 
   4   1  29        2.11       -2.59      7.50 o 
   5   1  29       40.39       47.97     11.77 o 
   6   1  29        0.22      -20.54     33.58 o 
   7   1  29        0.01       16.38     20.96 o 
   0   2  29      225.39      271.48     25.78 o 
   1   2  29       13.98       16.92      8.29 o 
   2   2  29       43.92       79.08     13.10 o 
   3   2  29        0.22        3.98     10.93 o 
   4   2  29        8.31       13.16     14.03 o 
   5   2  29        1.15       -8.14     12.91 o 
   7   2  29        0.00        3.33     15.22 o 
   1   3  29       20.96        8.09      6.47 o 
   2   3  29       20.10       19.67      7.75 o 
   3   3  29       90.68      113.45     13.08 o 
   4   3  29        4.24       11.99     12.47 o 
   5   3  29       39.21       68.14     16.86 o 
   0   4  29        1.11        6.91     10.25 o 
   1   4  29        3.99       20.62      7.19 o 
   2   4  29        1.29        6.24      6.07 o 
   3   4  29        1.82        4.00      7.18 o 
   4   4  29       18.98        2.53     11.43 o 
   5   4  29        1.33      -13.57     16.56 o 
   1   5  29        0.55       -7.34      7.34 o 
   2   5  29       28.37       33.19      9.30 o 
   3   5  29        5.33        6.46     12.23 o 
   4   5  29        1.58      -13.54     13.54 o 
   5   5  29        4.34       30.86     21.50 o 
   0   6  29      112.62      156.45     25.12 o 
   1   6  29        0.04       12.22      8.79 o 
   2   6  29       13.29       -1.89     12.37 o 
   3   6  29        1.11       -5.38     10.87 o 
   4   6  29       15.72       12.81     22.97 o 
   5   6  29        6.83      -42.76     42.76 o 
   1   7  29        0.56        9.77     26.74 o 
   2   7  29        6.65      -17.41     17.41 o 
   3   7  29        4.87       -5.74     21.09 o 
   1   8  29        1.70       16.96     20.64 o 
   0   0  30       64.45      140.71     35.88 o 
   1   0  30      198.57      280.59     35.15 o 
   2   0  30        3.36        9.57     14.89 o 
   3   0  30       64.47       70.47     16.82 o 
   4   0  30        2.18       14.49     17.96 o 
   5   0  30        1.89      -22.38     28.37 o 
   6   0  30        0.91       23.93     18.46 o 
   1   1  30        0.10        4.61      8.66 o 
   2   1  30       19.09       20.37      9.88 o 
   3   1  30       14.15       20.02      7.02 o 
   4   1  30       52.50       61.62     12.38 o 
   5   1  30        0.00      -18.02     18.02 o 
   7   1  30        0.10        6.49     17.87 o 
   0   2  30        2.30        9.51     10.62 o 
   1   2  30        0.13       -3.78     10.02 o 
   2   2  30       11.55        5.89      8.20 o 
   3   2  30        2.01       -2.29     14.95 o 
   4   2  30        0.17        8.48      9.57 o 
   5   2  30        1.02       20.41     56.99 o 
   1   3  30       16.28        0.61      7.63 o 
   2   3  30       39.50       47.84      8.68 o 
   3   3  30       11.09        6.65      7.70 o 
   4   3  30        9.07       42.82     12.50 o 
   5   3  30        0.00      -22.27     24.07 o 
   0   4  30        9.58       -3.84      9.80 o 
   1   4  30      119.00      157.25     14.15 o 
   2   4  30       13.42       19.84      7.86 o 
   3   4  30       14.32       23.17     10.08 o 
   4   4  30        0.05        6.15     21.15 o 
   5   4  30       16.87       65.45     29.39 o 
   1   5  30       12.91       14.85     10.44 o 
   2   5  30       28.13       26.51     10.52 o 
   3   5  30        0.85      -11.90     11.90 o 
   4   5  30       15.94       16.89     16.06 o 
   5   5  30        0.87      -16.98     29.30 o 
   0   6  30       11.48      -20.25     20.25 o 
   1   6  30        2.37      -12.25     12.25 o 
   2   6  30       11.21       21.85     13.78 o 
   3   6  30        0.18       -1.21     14.56 o 
   4   6  30        0.66      -31.77     31.77 o 
   1   7  30        0.38       -6.41     19.43 o 
   2   7  30        1.17       62.74     34.62 o 
   1   1  31       11.31        3.21      9.05 o 
   2   1  31        3.70        4.40      9.33 o 
   3   1  31       19.97       14.55      9.19 o 
   4   1  31        4.80       38.85     13.95 o 
   0   2  31       48.18       39.54     14.29 o 
   1   2  31       48.53       49.52      9.71 o 
   2   2  31        0.28        1.02     11.20 o 
   3   2  31        3.53        1.28     10.73 o 
   4   2  31       18.85       16.18     13.35 o 
   5   2  31        6.28       -1.73     30.32 o 
   1   3  31       16.58       15.56      9.15 o 
   2   3  31        0.03       -7.19      7.19 o 
   3   3  31       23.59       39.54     14.16 o 
   4   3  31        2.87      -17.89     17.89 o 
   0   4  31       45.98       48.51     12.18 o 
   1   4  31        1.15       11.64      7.35 o 
   2   4  31        0.34       13.81     11.00 o 
   3   4  31        1.05      -10.23     10.23 o 
   4   4  31        0.06       27.97     12.81 o 
   5   4  31       10.99       31.30     22.82 o 
   1   5  31        3.77        5.29     21.71 o 
   2   5  31       15.67       22.15     15.35 o 
   3   5  31        1.09       42.11     14.82 o 
   4   5  31        3.82       10.05     48.65 o 
   0   6  31        0.01       15.11     16.55 o 
   1   6  31        0.15       -7.82     11.63 o 
   2   6  31        0.03        9.91     12.46 o 
   0   0  32        3.12        5.75     13.38 o 
   1   0  32       17.89        9.98     15.48 o 
   2   0  32       12.33       12.49     11.24 o 
   3   0  32        1.62       -4.74     17.65 o 
   1   1  32        0.13       -8.28      8.28 o 
   2   1  32        0.40       -8.81      8.81 o 
   3   1  32       11.48       27.94     10.33 o 
   4   1  32        5.12      -12.67     15.94 o 
   0   2  32        0.00       40.86     15.18 o 
   1   2  32        0.11       -2.53     11.89 o 
   2   2  32        5.88       -9.24      9.24 o 
   3   2  32        2.32      -24.28     24.28 o 
   4   2  32       19.66       27.02     24.75 o 
   1   3  32        2.75       -3.57     10.73 o 
   2   3  32       11.13       36.23     10.66 o 
   3   3  32        9.35        9.56     12.65 o 
   4   3  32        3.75      -16.56     25.82 o 
   0   4  32       11.98      -27.84     38.70 o 
   1   4  32        6.06       14.39      9.05 o 
   2   4  32        1.87       43.31     13.86 o 
   3   4  32       17.77        1.63     13.90 o 
   4   4  32       23.01        5.69     26.10 o 
   1   5  32        2.83       95.48     30.13 o 
   2   5  32        3.72      138.11     47.10 o 
   3   5  32       17.63        1.97     23.12 o 
   0   6  32       11.50       46.24     54.20 o 
   1   6  32        1.49       36.69     31.58 o 
   1   1  33        0.02        1.52     15.17 o 
   2   1  33       16.36       27.69     11.63 o 
   3   1  33        3.42       29.50     22.25 o 
   4   1  33        4.45       41.61     26.96 o 
   0   2  33       32.13       39.13     20.77 o 
   1   2  33       60.69       22.73     12.44 o 
   2   2  33        4.31      -18.55     18.55 o 
   3   2  33        0.11       -5.44     22.05 o 
   4   2  33        1.56       27.65     20.86 o 
   1   3  33        0.21       -4.93      9.68 o 
   2   3  33       16.15       40.25     26.84 o 
   3   3  33        0.04      -14.62     22.38 o 
   4   3  33        1.82        4.14     44.21 o 
   0   4  33        1.54       29.12     60.95 o 
   1   4  33        0.15      -10.62     11.16 o 
   2   4  33        3.63       39.92     30.31 o 
   3   4  33        0.00      -12.32     41.45 o 
   1   5  33        4.19      -49.41     49.41 o 
   0   0  34        0.19       -0.32     38.68 o 
   1   0  34       22.55       29.88     30.52 o 
   2   0  34        2.50       12.13     14.90 o 
   3   0  34        1.81       86.27     44.56 o 
   1   1  34        7.48       31.74     11.53 o 
   2   1  34       21.43       25.12     11.97 o 
   3   1  34        9.82       -4.63     29.25 o 
   0   2  34       28.29       67.01     26.32 o 
   1   2  34        3.79       -0.63     14.06 o 
   2   2  34        3.28       -2.20     16.02 o 
   3   2  34        0.14       70.90     30.33 o 
   1   3  34        0.71       28.21     14.82 o 
   2   3  34        4.30       64.05     33.29 o 
   0   4  34       30.07       85.41     31.61 o 
   1   1  35        0.58       13.87     21.82 o 
   2   1  35        9.98       25.52     15.84 o 
   1   2  35       21.31       71.06     30.41 o 
                                                 
